# Supplementary material for: Existing Climate Change Will Lead to Pronounced Shifts in the Diversity of Soil Prokaryotes
Source: mSystems. 2018 Oct 23;3(5):e00167-18. doi: 10.1128/mSystems.00167-18 (PMC6199470; doi:10.1128/mSystems.00167-18)
Supplement: TABLE S1 [file sys005182280st1.xlsx]

## Sheet: TableS1A
Table S1A - Relative average abundances of phyla classified with Greengenes database (http://greengenes.lbl.gov) across all soils.
Taxon	P751.1	P751.5	P751.9	P752.1	P752.5	P752.9	P753.1	P753.5	P753.9	P755.1	P755.5	P755.9	P756.1	P756.5	P756.9	P757.1	P757.5	P757.9	P758.1	P758.5	P758.9	P760.1	P760.5	P760.9	P761.1	P761.5	P761.9	P762.1	P762.5	P762.9	P763.1	P763.5	P763.9	P765.1	P765.5	P765.9	P766.1	P766.5	P766.9	P767.1	P767.5	P767.9	P768.1	P768.5	P768.9	P770.1	P770.5	P770.9	P771.1
k__Bacteria;Other;Other	0	0	0	0	0	0	0	0	0	0	0	0	0	0	0	0	0	0	0	0	0	0	0	0	0	0	0	0	0	0	0	0	0	0	0	0	0	0	0	0	0	0	0	0	0	0	0	0	0
k__Bacteria;p__;c__	0	0	0.000252207	0.000297619	0.00021263	0.000566786	0.00023084	0.00157693	0.000212269	0	0	0	0.00116117	0.000282725	0.000211461	0	0	0	0	0	0	0	0	0	0.00100276	0	0.000293513	0.000172951	0	0.000385877	0	0	0	0.000450045	0	0	0.000665956	0.000238892	0	0.000232342	0	0	0	0	0	0	0	0.000177525	0.00018352
k__Bacteria;p__AD3;c__JG37-AG-4	0	0	0	0	0	0	0	0	0	0	0	0	0	0	0	0	0	0	0	0	0	0	0	0	0	0	0	0	0	0	0	0	0	0	0	0	0	0	0	0	0	0	0	0.000227842	0	0	0.000125581	0	0
k__Bacteria;p__Acidobacteria;Other	0	0.000185117	0	0	0.00021263	0	0	0	0	0	0	0	0	0	0	0	0	0	0	0	0	0	0.000176025	0	0	0	0	0	0	0	0	0	0	0	0	0	0	0	0	0	0	0	0	0	0	0	0	0	0
k__Bacteria;p__Acidobacteria;c__	0	0.000185117	0	0	0	0	0	0	0	0	0.000417885	0.000440432	0.000696702	0	0	0.000201654	0.000169981	0.000283126	0.000806018	0.000135318	0.000956389	0.000622924	0	0	0.000250689	0.000796284	0.00044027	0	0.000224391	0.000192938	0	0.00024919	0	0.000150015	0	0.000207771	0.000532765	0.00143335	0	0.00139405	0	0.000935454	0	0.000683527	0.000163961	0	0	0	0
k__Bacteria;p__Acidobacteria;c__AT-s54	0	0.000185117	0	0	0.00021263	0	0	0	0	0	0	0.000220216	0.000232234	0.000282725	0	0	0	0	0	0	0.000191278	0	0	0	0	0.000132714	0.000146757	0	0.000224391	0	0	0	0.000233318	0	0	0	0	0	0	0	0	0	0	0	0	0	0	0	0
k__Bacteria;p__Acidobacteria;c__Acidobacteria-5	0	0.000185117	0	0	0	0.000188929	0	0	0	0	0.000208943	0	0.000232234	0	0	0.000201654	0	0.000283126	0.000537346	0	0.000191278	0	0	0	0	0	0.000146757	0	0.000224391	0	0	0	0	0	0	0	0	0	0.000665779	0	0	0	0.000151149	0	0	0	0	0	0.00018352
k__Bacteria;p__Acidobacteria;c__Acidobacteria-6	0.018797	0.0192521	0.014628	0.0196429	0.0227514	0.0241829	0.0233149	0.0173462	0.0182551	0.0162928	0.0148349	0.0176173	0.025778	0.0243144	0.0203003	0.00766283	0.0118987	0.0107588	0.0134336	0.0067659	0.00803367	0.013912	0.0195388	0.0190947	0.0183003	0.019509	0.0215732	0.0204082	0.026366	0.0212232	0.0167388	0.0323947	0.0324312	0.0109511	0.0126326	0.0116352	0.015317	0.0138557	0.0142033	0.0123141	0.00569741	0.00748363	0.0164752	0.00524037	0.0072143	0.00456426	0.00565114	0.00763359	0.00954304
k__Bacteria;p__Acidobacteria;c__Acidobacteriia	0	0	0	0	0	0	0	0	0	0	0	0	0	0.000282725	0	0	0	0.000849377	0.0193444	0.0151556	0.0231446	0	0.000176025	0.000329218	0	0	0	0	0.000336587	0	0	0	0	0.00120012	0.000252653	0.000831082	0.00213106	0.000238892	0.000887705	0.00139405	0.00801857	0.00608045	0.000151149	0.00797448	0.00655845	0.000998431	0.00376742	0.0021303	0.00055056
k__Bacteria;p__Acidobacteria;c__BPC102	0	0	0	0	0	0	0	0	0	0.000236128	0.000208943	0.000660647	0	0.000282725	0	0	0	0	0.000268673	0	0	0	0	0.000329218	0	0	0.000293513	0.000172951	0.000224391	0.000192938	0.000577201	0	0	0	0	0.000207771	0.000133191	0	0	0	0	0	0	0	0	0	0	0	0
k__Bacteria;p__Acidobacteria;c__DA052	0	0	0	0	0	0	0	0	0	0	0	0	0	0	0	0	0	0	0.000806018	0.00121786	0.00114767	0	0	0	0	0	0.000146757	0	0	0	0	0	0	0	0	0	0.000399574	0	0	0	0.00042203	0.000623636	0	0	0.000327923	0	0	0	0
k__Bacteria;p__Acidobacteria;c__EC1113	0	0	0	0	0	0	0	0	0	0	0	0	0	0	0	0	0	0	0	0	0	0	0	0	0	0	0	0	0	0.000192938	0	0	0	0	0	0	0.000133191	0	0	0	0	0	0	0	0	0	0	0	0
k__Bacteria;p__Acidobacteria;c__Holophagae	0	0	0	0	0	0	0	0	0	0	0	0	0	0	0	0	0	0	0.00214938	0.000270636	0.000382555	0	0	0	0	0.000265428	0	0	0	0	0	0	0	0	0	0	0	0	0	0	0	0	0	0	0	0	0	0	0
k__Bacteria;p__Acidobacteria;c__OS-K	0	0	0	0	0	0	0	0	0	0	0	0	0	0	0	0	0	0	0	0	0	0	0	0	0	0.000265428	0	0	0	0	0	0	0	0	0	0	0	0	0	0	0	0	0	0	0	0	0	0	0
k__Bacteria;p__Acidobacteria;c__PAUC37f	0	0	0	0	0	0	0	0	0	0	0	0	0	0	0	0	0	0	0.000268673	0	0.000573833	0	0	0	0	0	0.000293513	0	0	0	0	0	0	0	0	0	0	0	0	0	0	0	0	0	0	0	0	0	0
k__Bacteria;p__Acidobacteria;c__RB25	0	0.000185117	0	0	0	0	0	0	0	0.000236128	0.000208943	0	0	0	0	0.00120992	0.000509944	0.000283126	0.00161204	0.000135318	0.000382555	0.000207641	0.000176025	0.000658436	0.000250689	0.00345056	0.00146757	0	0.000224391	0.000192938	0	0.00024919	0	0.000150015	0	0.000623312	0.000932339	0.000238892	0.00155348	0.000464684	0	0.000779545	0	0	0.000491884	0.000142633	0	0	0
k__Bacteria;p__Acidobacteria;c__S035	0.000250627	0.000925583	0.00126103	0.000297619	0.00021263	0.000188929	0	0	0	0.000236128	0.000417885	0.000220216	0.00116117	0.000282725	0.000422922	0.00120992	0.000509944	0.000283126	0	0	0.00114767	0.000415282	0.000176025	0.00115226	0.000501379	0.000132714	0.000293513	0	0.000336587	0.000385877	0	0.00024919	0	0.00060006	0.000252653	0.000831082	0.0015983	0.000477783	0.000665779	0.000464684	0.00168812	0.000311818	0.000302297	0	0.000163961	0.000142633	0.000502323	0.000177525	0
k__Bacteria;p__Acidobacteria;c__Solibacteres	0.00576441	0.00407257	0.00529634	0.00684524	0.00467786	0.00680144	0.00784857	0.00518135	0.00764169	0.0025974	0.00668617	0.00198194	0.00696702	0.00508906	0.00486361	0.00120992	0.00169981	0.000283126	0.0104782	0.0052774	0.006886	0.00228405	0.0021123	0.00131687	0.0022562	0.00398142	0.00234811	0.00397786	0.00538539	0.00443758	0.00461761	0.0024919	0.00536631	0.00225022	0.00126326	0.00332433	0.00173149	0.00191113	0.00310697	0.00232342	0.00358726	0.00467727	0.00529021	0.00296195	0.00344319	0.00256739	0.00364184	0.0021303	0.0009176
k__Bacteria;p__Acidobacteria;c__Sva0725	0.00125313	0.00647908	0.000504414	0.00505952	0.00361471	0.0039675	0.0126962	0.00495607	0.00445765	0.00212515	0.00167154	0.00198194	0.00464468	0.00254453	0.0065553	0.00181488	0.000339963	0.000283126	0.000537346	0.00121786	0.00153022	0.00290698	0.00176025	0.00296296	0.000752068	0.000928998	0.00205459	0.00501557	0.0124537	0.00520934	0.00577201	0.00672813	0.00268315	0.00060006	0.00101061	0.000415541	0.00106553	0.000716675	0.000221926	0.000232342	0.00126609	0.000311818	0.000604595	0	0.000983768	0.000855798	0.000251162	0.00177525	0.00201872
k__Bacteria;p__Acidobacteria;c__TM1	0	0	0	0	0	0	0	0	0	0	0	0	0	0	0	0	0	0	0	0.000270636	0.000573833	0	0	0	0	0	0	0	0	0	0	0	0	0	0	0	0.000133191	0	0	0	0	0	0	0.000227842	0.000163961	0	0	0	0
k__Bacteria;p__Acidobacteria;c__[Chloracidobacteria]	0.0401003	0.044428	0.0411097	0.0607143	0.0633638	0.0464765	0.0459372	0.0425772	0.0609212	0.0280992	0.0369829	0.0330324	0.0647933	0.0613514	0.0492705	0.0221819	0.0192079	0.0192525	0.0529285	0.0312585	0.0554705	0.0579319	0.0332688	0.0809877	0.022562	0.0270737	0.0209862	0.0655483	0.0598003	0.0486205	0.0392496	0.0396212	0.0438637	0.040504	0.0315816	0.0430085	0.0270378	0.0212613	0.0348424	0.0223048	0.0255328	0.0459931	0.0326481	0.0542265	0.0342679	0.0259592	0.0107999	0.0406533	0.0289961
k__Bacteria;p__Acidobacteria;c__iii1-8	0.00977444	0.00796002	0.00252207	0.00833333	0.00637891	0.00642358	0.00807941	0.00856049	0.00997665	0.0025974	0.00208943	0.0041841	0.00255457	0.00452361	0.00676676	0.000806614	0.00186979	0.00141563	0.0110156	0.00608931	0.00573833	0.00145349	0.00246436	0.00296296	0.0022562	0.00331785	0.0088054	0.00345901	0.00628296	0.00540228	0.001443	0.00299028	0.00361643	0.00225022	0.000757959	0.00124662	0.00253063	0.000955566	0.00199734	0.00255576	0.00189913	0.00124727	0.00287183	0.00182274	0.00147565	0.000855798	0.000627904	0.00248535	0.00128464
k__Bacteria;p__Actinobacteria;Other	0.000250627	0.000185117	0	0	0	0.000755715	0	0.000450552	0	0	0	0.000220216	0	0	0	0	0	0.000283126	0	0	0	0	0	0	0	0	0	0	0	0	0	0	0.000583294	0	0	0.000207771	0	0	0.000443853	0.000232342	0	0.000155909	0	0	0.000327923	0	0	0	0
k__Bacteria;p__Actinobacteria;c__Acidimicrobiia	0.0240601	0.0116623	0.0297604	0.0139881	0.0127578	0.0136029	0.0126962	0.0193737	0.0106135	0.0122786	0.0127455	0.0103501	0.00928936	0.00904722	0.00634384	0.0179472	0.0125786	0.01812	0.013165	0.0116373	0.0133894	0.00913621	0.00616089	0.00773663	0.0188017	0.0165892	0.0205459	0.0183328	0.0398295	0.0260467	0.0118326	0.0204336	0.0474802	0.0124512	0.00783224	0.0120507	0.0169153	0.0203058	0.0266312	0.0104554	0.0196244	0.0157468	0.0102781	0.0161768	0.0214789	0.00741692	0.00678136	0.00852121	0.00899248
k__Bacteria;p__Actinobacteria;c__Actinobacteria	0.15188	0.141429	0.154855	0.163393	0.133107	0.0952201	0.124192	0.128858	0.124177	0.240614	0.170497	0.230566	0.163493	0.150693	0.187989	0.289373	0.211287	0.207248	0.0674369	0.160487	0.100612	0.246055	0.221264	0.129053	0.0940085	0.0833444	0.111975	0.214113	0.148323	0.189658	0.266089	0.194867	0.162273	0.169967	0.243557	0.172657	0.135988	0.166746	0.175322	0.205158	0.185482	0.151232	0.174123	0.140123	0.169208	0.206533	0.162878	0.21303	0.238209
k__Bacteria;p__Actinobacteria;c__KIST-JJY010	0	0	0	0	0	0	0	0	0	0	0	0	0	0	0	0	0	0	0	0	0	0	0	0	0	0.000132714	0.000146757	0	0	0	0	0	0	0	0	0	0	0	0	0	0	0	0	0	0	0	0	0	0
k__Bacteria;p__Actinobacteria;c__MB-A2-108	0.0205514	0.0151796	0.0252207	0.0113095	0.0106315	0.013225	0.00831025	0.00923631	0.00806623	0.00283353	0.00480568	0.00154151	0.00371574	0.00424088	0.00422922	0.000806614	0.00118987	0.00198188	0.000537346	0.0014885	0.00306044	0.000830565	0.00193628	0.00246914	0.00150414	0.00199071	0.00132081	0.0114147	0.025244	0.0210303	0.00577201	0.00847246	0.0202986	0.00615061	0.00277918	0.00560981	0.00239744	0.00143335	0.0042166	0.00139405	0.00105507	0.00140318	0.00105804	0.000683527	0.000655845	0.000855798	0.000502323	0.00159773	0.00036704
k__Bacteria;p__Actinobacteria;c__Nitriliruptoria	0.00300752	0.0033321	0.00277428	0.000297619	0.000637891	0.00170036	0.00530933	0.0157693	0.00870303	0.000236128	0	0.000220216	0.000696702	0.000848176	0.00169169	0	0	0.000283126	0	0	0	0.000207641	0	0.000164609	0	0.000132714	0.000146757	0.00709097	0.0105464	0.0102257	0.001443	0.00299028	0.0156323	0	0	0.000207771	0	0	0	0	0	0	0	0	0	0	0	0	0
k__Bacteria;p__Actinobacteria;c__OPB41	0	0	0	0	0	0	0	0	0	0	0	0	0	0	0	0	0	0	0.00456744	0.00067659	0.000956389	0	0	0	0	0.000530856	0.00088054	0	0	0	0	0	0	0	0	0	0	0.000477783	0	0	0.000211015	0	0	0	0.000163961	0	0	0	0
k__Bacteria;p__Actinobacteria;c__Rubrobacteria	0.0100251	0.0157349	0.0161412	0.0110119	0.0148841	0.034574	0.0196214	0.0256815	0.0176183	0.00188902	0.000417885	0.00110108	0.00789596	0.00593723	0.00845845	0.000403307	0.000169981	0.000566251	0	0.000270636	0	0.00249169	0.0021123	0.00279835	0	0.000530856	0	0.010377	0.0126781	0.00983986	0.00721501	0.00971841	0.00909939	0.00510051	0.00303183	0.00436318	0.000532765	0	0.00199734	0	0	0	0.00226723	0.00182274	0.000655845	0.000285266	0.000251162	0.000710101	0
k__Bacteria;p__Actinobacteria;c__Thermoleophilia	0.13609	0.133099	0.151828	0.10625	0.122475	0.166635	0.0674054	0.0736652	0.0596476	0.180165	0.186795	0.125083	0.133767	0.111394	0.134066	0.170397	0.172191	0.19479	0.0986029	0.0993234	0.110176	0.175872	0.145221	0.131193	0.0837303	0.104977	0.112416	0.106019	0.130596	0.144897	0.0900433	0.107899	0.0919272	0.283078	0.203386	0.229379	0.192861	0.208791	0.2166	0.170539	0.204896	0.20923	0.100665	0.149692	0.204132	0.161746	0.102474	0.170424	0.148835
k__Bacteria;p__Armatimonadetes;c__0319-6E2	0.00275689	0.00370233	0.0035309	0.00892857	0.00850521	0.00604572	0.00923361	0.006533	0.00891531	0.00212515	0.000626828	0.00110108	0.00209011	0.0022618	0.00169169	0	0.000679925	0.000849377	0	0.000270636	0.000382555	0.00186877	0.00123218	0.00312757	0	0.000265428	0.000587027	0.00172951	0.00190733	0.000771754	0.0002886	0.00174433	0.0039664	0.0010501	0.00126326	0.000623312	0.000399574	0	0	0.000464684	0.000633045	0.000311818	0.00105804	0.00182274	0.000163961	0.000855798	0.000627904	0.000710101	0.00018352
k__Bacteria;p__Armatimonadetes;c__Armatimonadia	0.00075188	0.000370233	0.000504414	0.00208333	0.00106315	0.0013225	0.000692521	0.00225276	0.00191042	0.000236128	0.000208943	0	0.000464468	0.00141363	0.00105731	0	0	0.000283126	0	0.000270636	0.000765111	0.000415282	0.000176025	0.000493827	0	0.000132714	0	0	0.00100976	0.000578815	0	0.00049838	0.000466636	0.000450045	0	0.000207771	0.000532765	0	0.000443853	0.000464684	0.000211015	0.000311818	0.000302297	0.000911369	0	0.00114106	0.000627904	0.00159773	0.00073408
k__Bacteria;p__Armatimonadetes;c__Chthonomonadetes	0	0	0	0.000297619	0.00021263	0.000944644	0	0	0.000212269	0	0.000208943	0	0	0	0	0	0.000169981	0.000283126	0	0.000947226	0	0	0	0.000164609	0	0.000265428	0	0	0	0	0	0	0	0.000150015	0.000505306	0.000207771	0.000133191	0.000477783	0.000443853	0	0.000211015	0.000311818	0	0	0	0	0.000627904	0.000177525	0.00018352
k__Bacteria;p__Armatimonadetes;c__OPB50	0	0.000185117	0	0	0.00042526	0.000188929	0	0	0.000636807	0	0	0	0	0	0	0	0	0	0	0	0	0	0	0	0	0	0	0	0	0	0	0.00024919	0	0	0	0	0	0	0.000221926	0	0	0	0	0	0	0.000142633	0.000125581	0.000177525	0
k__Bacteria;p__Armatimonadetes;c__SHA-37	0	0	0	0	0	0	0	0	0	0	0	0	0	0	0	0	0	0	0	0	0	0	0	0	0	0	0	0	0	0	0	0	0	0	0	0	0	0	0	0	0	0	0	0	0	0	0	0	0
k__Bacteria;p__Armatimonadetes;c__SJA-176	0	0	0	0	0	0	0	0	0	0	0	0	0	0	0	0	0	0	0.000268673	0.000270636	0.000382555	0	0	0	0	0.000132714	0.000587027	0	0	0	0	0	0	0	0	0	0	0	0	0	0	0.000155909	0	0	0.000163961	0	0	0	0
k__Bacteria;p__Armatimonadetes;c__[Fimbriimonadia]	0.00300752	0.000185117	0	0.000297619	0.00042526	0	0	0.000450552	0.000424538	0	0	0.000440432	0.000232234	0.000565451	0.000211461	0.000201654	0	0	0.00107469	0.000270636	0.000573833	0.000207641	0	0.000164609	0.000501379	0.000132714	0.000146757	0.000345901	0.000112196	0.000385877	0.0002886	0.00124595	0.000233318	0	0.000252653	0.000207771	0	0	0.000443853	0	0	0.000155909	0	0	0	0	0	0.00106515	0.00018352
k__Bacteria;p__BHI80-139;c__	0	0.000185117	0	0	0.00021263	0	0.000692521	0.000225276	0.000212269	0	0	0	0	0	0	0	0	0	0.000268673	0	0	0	0	0.000164609	0	0.000132714	0	0.000172951	0	0	0	0	0	0	0	0	0	0	0	0	0	0	0	0	0	0	0	0	0
k__Bacteria;p__BRC1;c__NPL-UPA2	0	0	0	0	0	0	0	0	0	0	0	0	0	0	0	0	0	0	0	0	0	0	0	0	0	0	0	0	0	0	0	0	0	0	0	0	0	0	0	0	0	0	0	0	0	0	0	0	0
k__Bacteria;p__BRC1;c__PRR-11	0	0	0	0	0	0	0	0	0.000212269	0	0.00355203	0.000220216	0.000464468	0	0.000845845	0	0	0	0.000268673	0	0	0	0	0.000658436	0	0.000265428	0.00088054	0	0	0.000192938	0.0002886	0.00024919	0.000466636	0	0	0	0.000266383	0	0.000221926	0	0	0.000155909	0.000151149	0	0.000163961	0	0	0	0
k__Bacteria;p__Bacteroidetes;Other	0	0	0	0	0	0	0	0	0	0	0	0	0	0	0	0	0	0	0	0	0	0	0	0	0	0	0	0	0	0	0	0	0	0	0	0	0	0	0	0	0	0	0	0	0	0	0	0	0
k__Bacteria;p__Bacteroidetes;c__At12OctB3	0.000250627	0	0	0	0.00021263	0	0	0	0	0	0	0	0	0	0	0	0.000169981	0	0	0	0	0	0	0	0	0	0	0	0.000112196	0	0	0.00024919	0	0	0	0	0	0	0	0	0	0	0	0	0	0	0	0	0
k__Bacteria;p__Bacteroidetes;c__BME43	0	0	0	0	0	0	0	0	0	0	0	0	0	0	0	0	0	0	0	0	0	0	0	0	0	0	0	0	0	0	0	0	0	0	0	0	0	0	0	0	0	0	0	0	0	0	0	0	0
k__Bacteria;p__Bacteroidetes;c__Bacteroidia	0	0	0	0	0	0	0	0.000225276	0	0	0	0	0	0	0	0	0	0	0.00940355	0.00230041	0.00248661	0	0	0	0.00125345	0.00345056	0.00513648	0	0	0	0	0	0	0	0	0	0	0	0	0	0	0	0.00287183	0	0.000491884	0	0	0	0
k__Bacteria;p__Bacteroidetes;c__Cytophagia	0.0175439	0.0155498	0.0171501	0.0214286	0.015522	0.0190818	0.0198523	0.0223023	0.0345999	0.0181818	0.0198496	0.0202599	0.0141663	0.0223353	0.0103616	0.00846945	0.0130886	0.00453001	0.0029554	0.00595399	0.0017215	0.00477575	0.0156663	0.0102058	0.0137879	0.0138023	0.010273	0.0153926	0.0130147	0.0216091	0.0147186	0.0226763	0.0187821	0.00255025	0.00808489	0.00727197	0.0061268	0.0057334	0.00665779	0.00859665	0.00443131	0.00623636	0.0120919	0.00410116	0.0029513	0.0179718	0.00678136	0.0115391	0.00844192
k__Bacteria;p__Bacteroidetes;c__Flavobacteriia	0.00150376	0.00055535	0.00075662	0.000297619	0.00042526	0.000188929	0.00277008	0.000901104	0.00212269	0.00283353	0.00125366	0.00242237	0.0013934	0.000565451	0.00105731	0.00705787	0.00951895	0.00339751	0.00322407	0.00933694	0.00267789	0.000622924	0.00105615	0.00115226	0.0102783	0.0217651	0.00968594	0.0013836	0.00123415	0.000192938	0.000865801	0.00224271	0.000349977	0.00060006	0.00682163	0.00394764	0.0154502	0.0121835	0.00643586	0.0285781	0.00696349	0.00576863	0.0188936	0.00273411	0.0072143	0.0215376	0.0154464	0.00994142	0.00330336
k__Bacteria;p__Bacteroidetes;c__SM1A07	0	0	0	0	0	0	0	0	0	0	0	0	0	0	0	0	0	0	0	0	0	0	0	0	0	0.000132714	0	0	0	0	0	0	0	0	0	0	0	0	0	0	0	0	0	0	0	0	0	0	0
k__Bacteria;p__Bacteroidetes;c__Sphingobacteriia	0.00451128	0.00185117	0.00075662	0.000595238	0.00170104	0.00226714	0.00484765	0.00382969	0.00360858	0.00354191	0.00334308	0.00572561	0.00209011	0.00367543	0.00444068	0.00705787	0.00662927	0.00453001	0.00671682	0.00622463	0.00210406	0.00166113	0.00176025	0.00246914	0.0047631	0.00889184	0.00366892	0.00363196	0.00493661	0.00385877	0.002886	0.00548218	0.00303313	0.00060006	0.00378979	0.00415541	0.00266382	0.00453894	0.00443853	0.00836431	0.00358726	0.00545681	0.00392987	0.00296195	0.00557468	0.0315219	0.0323998	0.0165099	0.00495504
k__Bacteria;p__Bacteroidetes;c__VC2_1_Bac22	0	0	0	0	0	0	0.00023084	0	0	0.000236128	0	0	0	0	0.000211461	0	0.000169981	0	0.000268673	0	0	0	0	0	0	0	0	0.000518852	0	0	0	0	0	0	0	0	0	0	0	0	0	0	0.000302297	0	0	0	0	0	0
k__Bacteria;p__Bacteroidetes;c__[Rhodothermi]	0.00075188	0.00055535	0.000252207	0.000297619	0.00042526	0.000566786	0.000461681	0.00112638	0.00106135	0	0	0	0.000232234	0	0	0	0	0	0	0	0	0	0.000528076	0	0	0.000132714	0	0	0	0.000192938	0	0	0.000583294	0	0	0	0	0.000238892	0	0	0	0	0	0	0	0	0.000125581	0.000177525	0
k__Bacteria;p__Bacteroidetes;c__[Saprospirae]	0.0338346	0.0320252	0.0204288	0.0395833	0.0382734	0.0362743	0.05494	0.0268078	0.0539164	0.0280992	0.0284162	0.0350143	0.035764	0.0613514	0.0403891	0.0292398	0.0392657	0.01812	0.0330467	0.0376184	0.0359602	0.0230482	0.0401338	0.0357202	0.0428679	0.0383543	0.0322865	0.0361467	0.0265904	0.0272043	0.0308802	0.0378769	0.0236818	0.0168017	0.0336028	0.0224392	0.0201119	0.0324892	0.0359521	0.0601766	0.0386157	0.046149	0.0385429	0.041923	0.0306608	0.0426473	0.0678136	0.0513048	0.0313819
k__Bacteria;p__Chlamydiae;c__Chlamydiia	0	0	0	0.000297619	0	0	0	0	0	0	0	0	0	0	0	0	0	0	0	0	0	0	0	0	0	0	0	0	0	0	0	0	0.000116659	0	0	0	0	0	0	0	0	0	0	0	0	0	0.000125581	0	0
k__Bacteria;p__Chlorobi;c__	0.000250627	0	0	0	0	0	0.00023084	0.000450552	0	0	0.000208943	0	0	0	0	0.000201654	0	0	0	0.000135318	0.000191278	0	0	0	0	0	0.000146757	0.000172951	0	0	0	0	0	0	0	0	0	0	0	0	0.000211015	0.000155909	0	0.000455685	0.000163961	0.000142633	0	0	0
k__Bacteria;p__Chlorobi;c__BSV26	0	0	0	0	0	0	0	0	0	0	0	0	0	0	0	0	0	0	0.000537346	0	0.000191278	0	0	0	0.000501379	0.000398142	0.000733783	0	0	0	0	0	0	0	0	0	0	0	0.000221926	0.000232342	0	0	0	0	0	0	0	0	0.00018352
k__Bacteria;p__Chlorobi;c__Ignavibacteria	0	0	0	0	0	0	0	0	0	0	0	0	0	0	0	0	0	0	0	0	0	0	0	0	0.000501379	0.00106171	0.00234811	0	0.000112196	0	0	0	0	0	0	0	0	0	0	0	0	0	0	0	0	0	0	0	0
k__Bacteria;p__Chlorobi;c__OPB56	0.00075188	0.000740466	0.00100883	0.000595238	0.00042526	0.000755715	0.000461681	0.000901104	0.000636807	0.000472255	0.00104471	0.00264259	0.000232234	0.000848176	0.00232607	0	0	0	0.000268673	0.000135318	0.000382555	0.000415282	0.000352051	0.00115226	0.000250689	0.000398142	0	0.0010377	0.000560978	0	0.000577201	0	0	0	0	0	0	0.000238892	0.000887705	0	0	0.000467727	0	0.000683527	0.000163961	0	0.000251162	0.00106515	0.00036704
k__Bacteria;p__Chlorobi;c__SJA-28	0	0	0.00075662	0	0.00021263	0	0	0	0	0	0.00167154	0.000440432	0.000696702	0.000282725	0.000211461	0	0.000169981	0	0.000537346	0.000405954	0.000956389	0.000207641	0.000528076	0.000658436	0.00150414	0.000530856	0.00308189	0.00121065	0.000897565	0.000385877	0.0011544	0.00074757	0.00186654	0.000150015	0	0.000207771	0.000665956	0.000477783	0.000221926	0.000232342	0.00042203	0.00109136	0.000604595	0	0.000163961	0.000427899	0.000502323	0.000177525	0.0009176
k__Bacteria;p__Chloroflexi;c__	0.00075188	0.0011107	0.00075662	0.00535714	0.000850521	0.00151143	0.00300092	0.00112638	0.00191042	0	0.000208943	0.000440432	0.000928936	0.0011309	0.000634384	0	0	0	0	0	0	0	0.000176025	0	0	0	0	0.000172951	0.000673174	0.000385877	0	0	0	0	0.000505306	0.000207771	0	0	0	0	0	0	0	0	0	0.000285266	0	0.000177525	0
k__Bacteria;p__Chloroflexi;c__Anaerolineae	0.00275689	0.00240652	0.00252207	0.00297619	0.00318945	0.00302286	0.00484765	0.00630773	0.00339631	0.00165289	0.00543251	0.00660647	0.00673479	0.00593723	0.00613237	0.0026215	0.00152983	0.0011325	0.00376142	0.00365359	0.00248661	0.00249169	0.0021123	0.00213992	0.0122838	0.0110153	0.0171705	0.00276721	0.00605857	0.00385877	0.00461761	0.010466	0.015049	0.00180018	0.00176857	0.00166216	0.00546084	0.00406116	0.00532623	0.00139405	0.00211015	0.00218272	0.00695284	0.0015949	0.00114773	0.00142633	0.00150697	0.00159773	0.00403744
k__Bacteria;p__Chloroflexi;c__C0119	0.00225564	0.00370233	0.0035309	0.00386905	0.00255156	0.00453429	0.00161588	0.00405497	0.00318404	0.000472255	0.000417885	0.000880863	0.00325128	0.000282725	0.00232607	0.000403307	0	0.000283126	0.00107469	0.00121786	0.00114767	0.000622924	0.000176025	0.00115226	0	0.000530856	0.000293513	0.00812868	0.00460002	0.00520934	0.0011544	0.00299028	0.000583294	0.00210021	0.000757959	0.00166216	0.000799148	0.00143335	0.000443853	0.000464684	0.00147711	0.00140318	0.00211608	0.00569606	0.00360715	0.00213949	0.00125581	0.00159773	0.00330336
k__Bacteria;p__Chloroflexi;c__Chloroflexi	0.00350877	0.00351722	0.00201765	0.00922619	0.00340208	0.00283393	0.0046168	0.00540662	0.00382084	0.00212515	0.000835771	0.00660647	0.00348351	0.00452361	0.002749	0.00181488	0.00135985	0.00226501	0.00456744	0.00324763	0.00401683	0.00332226	0.00176025	0.00427984	0.00175483	0.001858	0.00146757	0.00224836	0.00628296	0.00443758	0.0040404	0.00473461	0.00233318	0.00135013	0.00126326	0.000623312	0.00213106	0.00334448	0.00355082	0.00139405	0.00189913	0.00155909	0.0055925	0.00478469	0.00344319	0.00356582	0.00163255	0.00514823	0.0027528
k__Bacteria;p__Chloroflexi;c__Dehalococcoidetes	0	0	0	0	0	0	0	0	0	0	0	0	0	0	0	0	0	0	0	0.000405954	0	0	0	0	0	0.000265428	0	0	0	0	0	0	0	0	0	0	0	0	0	0	0	0	0	0	0	0	0	0	0
k__Bacteria;p__Chloroflexi;c__Ellin6529	0.00501253	0.00610885	0.0103405	0.00565476	0.00935573	0.00850179	0.00877193	0.00743411	0.00488219	0.00968123	0.0106561	0.0103501	0.00928936	0.00537178	0.00613237	0.0120992	0.0107088	0.0107588	0.013165	0.0132612	0.0131982	0.00726744	0.00510474	0.00921811	0.00777137	0.014864	0.0201057	0.00536147	0.0158196	0.0104187	0.00721501	0.0137055	0.0156323	0.00975098	0.00656897	0.00540204	0.0183804	0.0152891	0.0184199	0.00859665	0.00928466	0.00951045	0.00710399	0.0104807	0.0154124	0.0111254	0.00452091	0.00710101	0.013397
k__Bacteria;p__Chloroflexi;c__Gitt-GS-136	0.00426065	0.0022214	0.00479193	0.00238095	0.00106315	0.00207822	0.00161588	0.00405497	0.000849077	0.00141676	0.00188049	0.00110108	0.00185787	0.000565451	0.00126877	0.00141157	0.00152983	0.00169875	0.000537346	0.000405954	0.000191278	0.000622924	0.000880127	0.000658436	0.000250689	0.001858	0.00132081	0.0013836	0.0077415	0.00655991	0.0017316	0.00373785	0.00676622	0.00210021	0.00227388	0.00311656	0.00239744	0.000477783	0.00177541	0.00139405	0.00042203	0.000779545	0	0.000683527	0.000491884	0.000142633	0.000251162	0.00106515	0.00055056
k__Bacteria;p__Chloroflexi;c__Ktedonobacteria	0	0	0	0.000297619	0.00021263	0	0	0.000450552	0.000424538	0	0	0.000880863	0.000232234	0	0.000211461	0	0	0	0	0.000270636	0	0.000207641	0.000352051	0.000164609	0	0	0	0	0	0	0	0	0	0	0	0	0.000665956	0	0.00155348	0	0.00042203	0.000935454	0	0.000683527	0.000819807	0.00328056	0.0097953	0.000710101	0.00018352
k__Bacteria;p__Chloroflexi;c__P2-11E	0.00100251	0.000185117	0.000252207	0.000595238	0.00106315	0.00188929	0.000692521	0.000675828	0.000212269	0	0.0014626	0.000220216	0.00185787	0.0022618	0.000845845	0.000201654	0.000169981	0	0.00107469	0.00108254	0.00191278	0.000207641	0.000704101	0	0	0.000265428	0.00190784	0.0010377	0.00157074	0.00231526	0.0017316	0.000996761	0.000466636	0.00180018	0.000505306	0.00186994	0.0014651	0	0.00266312	0.000929368	0.00147711	0.00109136	0.000302297	0.00478469	0.00180357	0.000427899	0	0	0.00018352
k__Bacteria;p__Chloroflexi;c__S085	0.000501253	0.00166605	0.00302648	0.00357143	0.00148841	0.00188929	0.0011542	0.00135166	0.000849077	0.00094451	0.00125366	0.000440432	0.000696702	0.000565451	0	0.000604961	0.000509944	0	0.000268673	0.00067659	0.000765111	0.000207641	0.000176025	0.000823045	0.000752068	0.00119443	0.00176108	0.00121065	0.0025805	0.0025082	0.000577201	0.00199352	0.00221652	0.000750075	0.000757959	0.00166216	0.000532765	0.000238892	0	0.000232342	0	0.000155909	0.000151149	0.000683527	0.000327923	0	0.000502323	0.000177525	0
k__Bacteria;p__Chloroflexi;c__SAR202	0	0.0011107	0.000252207	0.00178571	0.00255156	0.0107689	0.000692521	0.000901104	0.00127362	0	0	0	0.000696702	0.000565451	0.000422922	0	0	0	0	0	0	0	0	0	0	0	0	0	0.000336587	0.000385877	0	0	0.000466636	0	0	0	0	0	0	0	0	0	0	0	0	0	0	0	0
k__Bacteria;p__Chloroflexi;c__SHA-26	0.000501253	0	0	0	0.00021263	0	0	0.000450552	0	0	0	0	0	0.000282725	0	0	0	0	0.000268673	0.000135318	0.000191278	0	0	0	0	0	0	0	0.000336587	0	0	0	0.000583294	0	0	0	0	0	0	0	0	0	0	0	0	0	0	0	0
k__Bacteria;p__Chloroflexi;c__TK10	0.00601504	0.00758978	0.00403531	0.00744048	0.00850521	0.00510108	0.00900277	0.00405497	0.00466992	0.00283353	0.00355203	0.00308302	0.00696702	0.00593723	0.00613237	0.0030248	0.00254972	0.00283126	0.0029554	0.00284168	0.00210406	0.00311462	0.00264038	0.00625514	0.00125345	0.00305242	0.00278838	0.00328606	0.00583417	0.00347289	0.0034632	0.00822327	0.00326645	0.00390039	0.00303183	0.00290879	0.00479488	0.00334448	0.00443853	0.00232342	0.00633045	0.00483318	0.00408102	0.00956938	0.00541072	0.00484952	0.00288836	0.00514823	0.0036704
k__Bacteria;p__Chloroflexi;c__TK17	0.000250627	0.00055535	0.00100883	0.000595238	0.00042526	0.000377858	0.000461681	0	0.000424538	0.000472255	0.000626828	0.000440432	0	0.000282725	0.000845845	0.000201654	0.000339963	0	0.00107469	0.000270636	0	0.000415282	0.000352051	0.000164609	0.00300827	0.00066357	0.00161432	0.000518852	0.00123415	0.00115763	0.0020202	0.000996761	0.00151657	0.00030003	0	0.000415541	0.000133191	0	0.000221926	0.000232342	0.000211015	0.000467727	0.000302297	0.000227842	0	0.000142633	0	0	0
k__Bacteria;p__Chloroflexi;c__Thermomicrobia	0.0190476	0.0162903	0.0138714	0.0107143	0.011482	0.00717929	0.0120037	0.0227529	0.0180429	0.00495868	0.00334308	0.00330324	0.00836043	0.00593723	0.0103616	0.00383142	0.00203978	0.0011325	0.00107469	0.00324763	0.00153022	0.00892857	0.00510474	0.00691358	0.00100276	0.00291971	0.00278838	0.00657212	0.0227757	0.0129269	0.0124098	0.0161974	0.0191321	0.010351	0.00757959	0.00519427	0.00745871	0.0028667	0.00199734	0.00232342	0.00569741	0.00343	0.00574365	0.00410116	0.00557468	0.00798745	0.00565114	0.00497071	0.00605616
k__Bacteria;p__Chloroflexi;c__[Thermobacula]	0.000250627	0.000185117	0	0.000595238	0	0	0.00023084	0.000225276	0	0	0	0	0	0	0	0	0	0	0	0	0	0	0	0	0	0	0	0	0	0	0.0002886	0	0	0	0	0	0	0	0	0	0	0	0	0	0	0	0	0	0
k__Bacteria;p__Cyanobacteria;Other	0	0	0	0	0	0	0	0	0	0	0	0	0	0	0	0	0	0	0	0	0	0	0	0	0	0	0	0	0	0	0	0	0	0	0	0	0	0	0	0	0	0	0	0	0	0	0	0	0
k__Bacteria;p__Cyanobacteria;c__	0.00125313	0.000185117	0.00277428	0.000892857	0.00233893	0.00226714	0.000923361	0.00337914	0.00509446	0	0	0	0	0	0	0	0	0	0	0	0	0	0.000176025	0	0	0	0	0	0	0.000385877	0.0002886	0	0.000699953	0	0.000252653	0	0	0	0	0	0	0	0	0	0	0	0	0	0
k__Bacteria;p__Cyanobacteria;c__4C0d-2	0	0	0	0	0	0.000188929	0.00023084	0	0.000636807	0	0	0	0	0	0	0	0	0	0.000537346	0.000135318	0	0	0	0	0	0.000132714	0.000146757	0	0	0.000578815	0.0002886	0.00024919	0.000233318	0	0	0	0.000266383	0	0	0	0.000211015	0.000155909	0	0.000227842	0.000163961	0	0.000125581	0.000177525	0
k__Bacteria;p__Cyanobacteria;c__Chloroplast	0.00300752	0.000740466	0.00075662	0.000892857	0.000637891	0.00113357	0.00484765	0.00225276	0.00891531	0.000708383	0.000417885	0.000660647	0.000928936	0.000565451	0.00253753	0.00181488	0.000169981	0.000283126	0.000537346	0.00121786	0.000573833	0.00103821	0.00123218	0.0018107	0.00100276	0.00238885	0.00117405	0.0013836	0.00168293	0.000385877	0.000577201	0.00049838	0.000816612	0.000150015	0.00202122	0.00228548	0.000399574	0.000955566	0.00110963	0.000464684	0.000211015	0.00140318	0.000302297	0.000683527	0.000819807	0.00527742	0.00577672	0.00337298	0.00073408
k__Bacteria;p__Cyanobacteria;c__Gloeobacterophycideae	0	0	0	0	0	0	0	0	0	0	0	0	0	0	0	0	0	0	0	0	0.000191278	0	0	0	0	0	0	0	0	0	0	0	0	0	0	0	0	0	0	0	0	0	0	0	0.000163961	0	0	0	0
k__Bacteria;p__Cyanobacteria;c__ML635J-21	0.000250627	0.0011107	0	0.000297619	0.00021263	0	0	0.000225276	0.000212269	0.000708383	0	0.000220216	0	0	0	0.000201654	0	0	0.000268673	0.000270636	0.000191278	0	0.000176025	0.000329218	0.000501379	0.000398142	0.000146757	0	0	0	0	0.00074757	0.000349977	0.000450045	0	0	0.000133191	0	0.000221926	0	0	0.000623636	0	0	0	0	0	0	0.00018352
k__Bacteria;p__Cyanobacteria;c__Nostocophycideae	0.00250627	0.0022214	0.00201765	0.000297619	0.00042526	0.000566786	0.00507849	0.00360442	0.00212269	0.000708383	0	0.000220216	0.0013934	0.00141363	0.000634384	0.000201654	0	0	0.00107469	0.000270636	0.000382555	0.00290698	0.00246436	0.00164609	0.000752068	0.00199071	0.00176108	0.000172951	0.000336587	0.00192939	0.0011544	0.00024919	0.00548297	0	0	0.00103885	0.000133191	0.000238892	0.00110963	0.000929368	0.00042203	0.000311818	0.000151149	0.00250627	0.000327923	0.00385109	0.0026372	0.00337298	0
k__Bacteria;p__Cyanobacteria;c__Oscillatoriophycideae	0.00601504	0.00240652	0.014628	0.0014881	0.00170104	0.00812394	0.00277008	0.015544	0.016557	0.000236128	0.000208943	0.000660647	0.000696702	0.00339271	0.000422922	0.000201654	0	0	0.00107469	0	0	0.000415282	0.00105615	0.00197531	0	0.001858	0.000733783	0	0.00112196	0.00675285	0.0011544	0	0.00291647	0.00030003	0.000252653	0.000623312	0	0	0.000887705	0	0.00042203	0	0	0.00273411	0.000327923	0.00399372	0.000753485	0.00177525	0.00165168
k__Bacteria;p__Cyanobacteria;c__Synechococcophycideae	0.00250627	0.00240652	0.00479193	0.00119048	0.00191367	0.00226714	0.000692521	0.00765938	0.00509446	0	0.000417885	0.000220216	0.000464468	0.00141363	0.000211461	0	0	0	0.000268673	0.000270636	0.000191278	0.000415282	0.00105615	0.00115226	0.000501379	0.000928998	0.00161432	0.000518852	0.000224391	0.00289408	0.0002886	0	0.00244984	0	0	0.000207771	0	0	0.000221926	0	0.000633045	0.000779545	0.000302297	0.0059239	0.000491884	0.00142633	0.000251162	0.000355051	0.00055056
k__Bacteria;p__Elusimicrobia;c__Elusimicrobia	0.00075188	0.000185117	0.000252207	0.000595238	0.000637891	0	0.000692521	0.000225276	0.000424538	0.000236128	0.000208943	0	0.000464468	0.000282725	0.000422922	0.000201654	0.000339963	0	0.000806018	0.00108254	0.000765111	0.00124585	0.000880127	0.000164609	0.000501379	0.00119443	0.000146757	0.000518852	0.000560978	0.00173645	0.0002886	0.00024919	0	0.000150015	0	0.000207771	0.000266383	0.000477783	0.000221926	0.000464684	0.00084406	0.000623636	0.000302297	0.000455685	0.000983768	0.000142633	0	0.000177525	0.00018352
k__Bacteria;p__Elusimicrobia;c__Endomicrobia	0	0	0	0	0	0.000188929	0	0	0	0	0	0	0	0	0	0	0	0	0	0	0	0	0	0	0.000250689	0	0.000293513	0.000172951	0.000112196	0	0	0	0	0	0	0	0	0	0	0	0	0	0	0	0	0	0	0	0
k__Bacteria;p__FBP;c__	0.00175439	0.000740466	0.00176545	0.00327381	0.00318945	0.00377858	0.00323176	0.00315386	0.00424538	0.000236128	0	0.000220216	0.000232234	0.00169635	0.000845845	0	0.000339963	0	0	0.000135318	0	0.000830565	0.00123218	0.000164609	0	0.000265428	0.000293513	0.0013836	0.00314148	0.00115763	0	0.00124595	0.00244984	0.00030003	0.000505306	0.00103885	0.000133191	0	0	0	0.00084406	0.000467727	0.000302297	0.000455685	0.000819807	0.0012837	0.00163255	0.00106515	0
k__Bacteria;p__Fibrobacteres;c__Fibrobacteria	0.00125313	0.000740466	0.00075662	0	0.000850521	0.000755715	0.000692521	0.000675828	0.000424538	0.000236128	0.000626828	0.000440432	0.000696702	0.0011309	0.000634384	0	0.000339963	0	0.000268673	0.000135318	0.000382555	0	0.000528076	0.000329218	0	0.000265428	0	0.000691802	0.000897565	0.000385877	0.000577201	0	0	0	0.000252653	0	0	0.000238892	0	0.000232342	0.000211015	0	0	0.000227842	0	0	0	0.000355051	0.00018352
k__Bacteria;p__Fibrobacteres;c__TG3	0	0	0	0	0	0	0	0	0	0	0	0	0	0	0	0	0	0	0.000268673	0.000405954	0.000573833	0	0	0	0	0	0.00088054	0	0	0	0	0	0	0	0	0	0	0	0	0	0	0	0	0	0	0	0	0	0
k__Bacteria;p__Firmicutes;c__Bacilli	0.0157895	0.0649759	0.0226986	0.0208333	0.0667659	0.0377858	0.015928	0.0166704	0.0135852	0.0250295	0.0344756	0.0140938	0.0137018	0.0412779	0.0228378	0.0189554	0.0375659	0.0311438	0.0225685	0.035318	0.0281178	0.0328073	0.048935	0.0477366	0.03635	0.00199071	0.0113003	0.00155656	0.00538539	0.0260467	0.00577201	0.00822327	0.0113159	0.0261026	0.0141486	0.0209848	0.0695258	0.0195891	0.0146471	0.0155669	0.0187803	0.0190209	0.0795042	0.11301	0.0436137	0.0348025	0.0158232	0.00692349	0.0365205
k__Bacteria;p__Firmicutes;c__Clostridia	0.000250627	0.000185117	0.000504414	0	0.00021263	0.000377858	0.00023084	0.000675828	0.00106135	0.00165289	0.000208943	0.0013213	0.00278681	0.00254453	0.00105731	0.000201654	0.00305966	0.000849377	0.0204191	0.0190798	0.0254399	0.000415282	0.000880127	0.000164609	0.0473803	0.0103517	0.0215732	0.00121065	0.000224391	0	0.0017316	0.00772489	0.00711619	0.000150015	0	0	0.0123868	0.00740564	0.00110963	0.000697026	0.00337624	0.00311818	0.0211608	0.00729096	0.00852599	0.00114106	0.000753485	0.000177525	0.00311984
k__Bacteria;p__Firmicutes;c__Erysipelotrichi	0	0	0	0	0	0	0	0	0	0	0	0	0	0	0	0	0	0	0	0	0	0	0	0	0	0	0	0	0	0	0	0	0	0	0	0	0.000133191	0	0	0	0	0	0	0	0.000655845	0	0	0	0
k__Bacteria;p__GAL15;c__	0	0	0	0	0	0.000188929	0	0	0	0	0	0	0	0.000848176	0	0	0	0	0	0	0	0	0	0	0	0	0.000146757	0	0	0	0	0	0	0	0	0	0	0.000238892	0	0	0	0.000155909	0	0	0	0	0	0	0
k__Bacteria;p__GOUTA4;c__	0	0	0	0	0	0	0	0	0	0	0	0	0	0	0	0	0	0	0	0	0	0	0	0	0	0	0	0	0	0	0	0	0	0	0	0	0	0	0	0	0	0	0	0	0	0	0	0	0
k__Bacteria;p__Gemmatimonadetes;Other	0	0	0	0	0	0	0	0	0	0	0	0	0	0	0	0	0	0	0	0	0	0	0	0	0	0	0	0	0	0	0	0	0	0	0	0	0	0	0	0	0	0	0	0	0	0	0	0	0
k__Bacteria;p__Gemmatimonadetes;c__	0.00175439	0.000185117	0.00126103	0	0.00021263	0.000377858	0	0.000675828	0	0	0	0	0	0.000282725	0	0	0	0	0.000268673	0	0	0	0	0	0	0	0	0	0.000448783	0	0	0	0.000349977	0.00030003	0	0	0	0	0	0	0	0	0	0	0	0	0	0	0
k__Bacteria;p__Gemmatimonadetes;c__Gemm-1	0.00401003	0.00610885	0.0108449	0.0178571	0.0178609	0.0224825	0.0136196	0.0139671	0.0135852	0.00543093	0.00459674	0.00704691	0.010915	0.00932994	0.00740114	0.00141157	0.00254972	0.00594564	0.00429876	0.00202977	0.00363428	0.00124585	0.00580884	0.00790123	0.00300827	0.00358328	0.00293513	0.00553442	0.0155952	0.0111904	0.0199134	0.0127087	0.00956603	0.00855085	0.00505306	0.0130895	0.00506127	0.00310559	0.00221926	0.00394981	0.00189913	0.00187091	0.00513906	0.00797448	0.0029513	0.00342319	0.00125581	0.00319545	0.0018352
k__Bacteria;p__Gemmatimonadetes;c__Gemm-2	0	0	0.000252207	0.000297619	0	0	0.000692521	0	0.000212269	0	0.000208943	0	0	0.000282725	0	0	0	0	0	0	0	0	0	0	0	0	0	0.000172951	0.000112196	0	0	0	0.000233318	0.000150015	0	0.000207771	0	0	0	0	0	0	0	0	0	0	0	0	0
k__Bacteria;p__Gemmatimonadetes;c__Gemm-3	0.00275689	0.00351722	0.00176545	0.00267857	0.00276419	0.00321179	0.0046168	0.00495607	0.00573127	0.000708383	0.000835771	0.00176173	0.00185787	0.000848176	0.00148023	0.000403307	0.000339963	0	0	0	0.000191278	0.000415282	0.000352051	0.00213992	0	0.000132714	0	0	0.00179513	0.000964692	0	0.0024919	0.00279981	0.000450045	0.000505306	0.000415541	0.000133191	0	0	0	0	0	0.000755744	0.000227842	0	0.000570532	0.00188371	0.000177525	0
k__Bacteria;p__Gemmatimonadetes;c__Gemm-4	0	0	0	0	0	0	0	0	0	0	0	0	0	0	0	0	0	0	0	0	0	0	0	0	0	0	0	0	0	0	0	0	0	0	0	0	0	0	0	0	0	0	0	0	0	0	0	0	0
k__Bacteria;p__Gemmatimonadetes;c__Gemm-5	0.000250627	0.000925583	0.00201765	0.0014881	0.00127578	0.000755715	0.00300092	0.00270331	0.00148588	0.000472255	0.000208943	0.000660647	0	0.0011309	0.000845845	0.000201654	0	0.000283126	0	0	0	0	0.000528076	0.00115226	0.000501379	0.000398142	0	0.000864753	0.000673174	0.000385877	0.0002886	0.00149514	0.00361643	0.000150015	0	0.000831082	0	0	0	0	0	0	0.000151149	0.000227842	0	0	0	0.000177525	0.00055056
k__Bacteria;p__Gemmatimonadetes;c__Gemmatimonadetes	0.0122807	0.00814513	0.0131148	0.0133929	0.00893047	0.0136029	0.0110803	0.0128407	0.0112503	0.00519481	0.00605934	0.00506496	0.0113795	0.0101781	0.00676676	0.0026215	0.00254972	0.00169875	0.0118216	0.00433018	0.00726855	0.00373754	0.00457666	0.00888889	0.0022562	0.00398142	0.00396243	0.00657212	0.0150342	0.00887517	0.00461761	0.010466	0.0114326	0.0060006	0.00404245	0.00810305	0.00253063	0.00358337	0.00244119	0.00394981	0.00443131	0.00233863	0.00377872	0.0186831	0.0106575	0.00798745	0.00489765	0.00674596	0.00293632
k__Bacteria;p__Kazan-3B-28;c__	0	0	0	0	0	0	0	0	0	0	0	0	0	0	0	0	0	0	0	0	0	0	0	0	0	0	0	0	0	0	0	0	0	0	0	0	0	0	0	0	0	0	0	0	0	0	0	0	0
k__Bacteria;p__MVP-21;c__	0.000250627	0	0	0	0	0	0	0	0	0	0	0.000220216	0	0	0	0	0	0	0	0	0	0.000207641	0	0	0	0	0	0	0.000112196	0	0	0	0	0.000150015	0	0.000207771	0.000399574	0.000955566	0.000221926	0	0	0.000155909	0	0	0.000327923	0	0.000376742	0.000355051	0.00018352
k__Bacteria;p__NC10;c__12-24	0	0	0	0	0	0	0	0	0	0	0	0	0	0	0	0	0	0	0	0	0	0	0	0	0.000501379	0.000398142	0.00088054	0	0	0	0	0	0	0	0	0	0	0	0	0	0	0	0	0	0	0	0	0	0
k__Bacteria;p__NKB19;c__	0	0	0	0.000297619	0	0	0	0	0	0	0	0	0	0	0	0.000201654	0	0	0	0	0	0	0	0.000164609	0	0.000132714	0	0	0	0	0	0	0	0	0	0	0	0.000477783	0	0	0	0	0	0	0	0	0	0	0
k__Bacteria;p__NKB19;c__TSBW08	0	0.00055535	0	0	0.00021263	0.000188929	0	0	0	0	0	0	0	0	0	0	0	0	0	0	0	0	0	0.000164609	0	0	0	0	0	0	0.0002886	0.00024919	0	0	0.000252653	0	0	0	0	0	0	0.000155909	0	0	0	0.000142633	0	0	0
k__Bacteria;p__Nitrospirae;c__Nitrospira	0.0037594	0.00277675	0.00327869	0.00684524	0.00318945	0.00188929	0.00623269	0.006533	0.00509446	0.000708383	0.00104471	0.00154151	0.00394798	0.00339271	0.00232607	0.000604961	0.000169981	0.000566251	0.00832885	0.00500677	0.00650344	0.000415282	0.0014082	0.000987654	0.00902482	0.00716656	0.00513648	0.00328606	0.00695613	0.00675285	0.0040404	0.00448542	0.0079328	0.0019502	0.000252653	0.00249325	0.00266382	0.00167224	0.00155348	0.00139405	0.000633045	0.000155909	0.000906892	0.000455685	0.000819807	0.000570532	0.000125581	0	0.00018352
k__Bacteria;p__OD1;c__	0	0	0	0	0	0	0	0	0	0	0	0	0	0	0	0	0	0	0	0	0	0	0	0	0	0	0	0	0	0	0	0	0	0	0	0	0.000133191	0	0	0	0	0	0	0	0	0	0	0	0
k__Bacteria;p__OD1;c__SM2F11	0	0	0	0	0	0.000188929	0.00023084	0.000225276	0.000212269	0.000236128	0	0	0	0	0.000422922	0	0.000169981	0	0.000806018	0.000947226	0.000382555	0	0	0.000164609	0	0.000265428	0.00088054	0	0.000112196	0.000192938	0	0	0	0.00030003	0.000252653	0	0.000532765	0.000238892	0.000443853	0	0	0.000779545	0.000302297	0	0.000327923	0	0	0.000710101	0
k__Bacteria;p__OP11;c__	0	0	0	0	0	0	0	0	0	0	0	0	0	0	0	0	0	0	0	0	0	0	0	0	0	0	0	0.000172951	0	0	0	0	0	0	0	0	0	0	0	0	0	0	0	0	0	0	0	0	0
k__Bacteria;p__OP11;c__OP11-3	0	0	0	0	0	0	0	0	0	0	0	0	0	0	0	0	0	0	0	0.000135318	0.000382555	0	0	0	0	0	0.000146757	0	0	0	0	0	0	0	0	0	0	0	0	0	0	0	0	0	0	0	0	0	0
k__Bacteria;p__OP11;c__OP11-4	0	0	0	0	0	0	0	0	0	0.000236128	0	0	0	0	0	0	0	0	0.000268673	0	0	0	0	0	0	0	0	0	0	0	0	0	0	0.000150015	0	0	0.000133191	0	0	0	0	0	0	0	0	0	0	0	0
k__Bacteria;p__OP3;c__PBS-25	0	0	0	0	0.00021263	0	0	0	0	0	0	0.000220216	0	0	0	0	0	0	0	0	0	0	0	0	0	0	0	0	0	0	0	0	0	0	0	0	0.000133191	0	0	0	0	0	0	0	0	0	0	0	0
k__Bacteria;p__OP3;c__koll11	0.000250627	0	0	0	0	0	0.000692521	0.000225276	0	0	0.000208943	0.000440432	0	0	0.000211461	0	0	0	0	0	0.000191278	0.000207641	0	0	0.000501379	0	0.000146757	0	0.000112196	0	0	0	0	0	0	0	0	0	0.000443853	0.000232342	0	0	0	0	0	0	0.000125581	0	0
k__Bacteria;p__Planctomycetes;c__	0	0	0	0	0	0	0	0	0	0	0.000208943	0.000220216	0	0	0	0	0	0	0	0	0	0	0	0	0	0	0	0.000172951	0	0	0.000577201	0	0	0	0	0	0	0	0	0	0	0	0	0	0	0	0	0	0
k__Bacteria;p__Planctomycetes;c__028H05-P-BN-P5	0	0	0	0	0	0	0	0	0	0	0	0.000440432	0.000232234	0	0	0.000201654	0.000339963	0.000283126	0	0.000135318	0	0	0.000352051	0	0.000250689	0	0.00044027	0.000172951	0.000336587	0.000192938	0	0.00074757	0	0.000150015	0	0.000415541	0	0.000238892	0.000443853	0	0	0.000155909	0	0	0	0	0	0.000177525	0
k__Bacteria;p__Planctomycetes;c__BD7-11	0.000250627	0	0	0	0	0.000188929	0	0	0	0	0	0	0.000232234	0	0	0	0	0	0	0	0	0	0	0	0	0	0	0	0	0	0	0	0	0	0	0	0	0	0	0	0	0	0	0	0	0	0	0	0
k__Bacteria;p__Planctomycetes;c__C6	0.000250627	0	0	0	0	0	0	0	0	0	0.000208943	0.000220216	0	0	0	0	0	0	0	0.000270636	0	0	0	0	0	0.000398142	0.000293513	0	0.000336587	0	0	0	0	0	0	0	0	0	0	0	0	0	0	0	0	0	0	0.000355051	0
k__Bacteria;p__Planctomycetes;c__OM190	0.000501253	0	0	0	0	0	0	0	0	0.000236128	0.000208943	0.000880863	0	0.000282725	0.000422922	0.000201654	0.000509944	0	0.000537346	0	0	0	0.000176025	0	0.000250689	0.000530856	0.00044027	0.000172951	0.000560978	0.000385877	0	0	0.000233318	0	0	0	0.000133191	0.000238892	0.000221926	0	0	0	0	0	0.000163961	0	0	0	0
k__Bacteria;p__Planctomycetes;c__Phycisphaerae	0.00401003	0.00277675	0.00277428	0.00357143	0.00170104	0.00170036	0.00277008	0.00202748	0.00445765	0.00212515	0.0014626	0.00154151	0.00209011	0.00339271	0.00253753	0.00383142	0.00118987	0.0011325	0.00134336	0.0014885	0.00229533	0.000207641	0.00246436	0.00131687	0.00125345	0.00225614	0.0010273	0.00449671	0.00336587	0.00598109	0.0020202	0.00473461	0.0025665	0.00165017	0.00176857	0.00228548	0.000799148	0.00119446	0.00177541	0.000697026	0.00147711	0.00233863	0.00226723	0.000455685	0.00180357	0.000713165	0.00213487	0.0021303	0.0027528
k__Bacteria;p__Planctomycetes;c__Pla3	0	0	0	0	0	0	0	0	0	0	0	0	0.000232234	0	0	0	0	0.000283126	0.000268673	0	0.000191278	0.000415282	0	0	0.000250689	0	0	0	0.000112196	0	0	0	0	0	0	0.000207771	0.000399574	0	0.000221926	0.000232342	0	0.000311818	0	0	0	0	0	0	0
k__Bacteria;p__Planctomycetes;c__Pla4	0	0	0	0	0	0	0	0	0	0	0	0	0.000464468	0	0	0	0	0	0	0	0	0	0	0	0	0	0	0	0	0	0	0	0	0	0	0	0	0	0	0	0	0	0	0	0	0	0.000125581	0	0
k__Bacteria;p__Planctomycetes;c__Planctomycetia	0.0157895	0.0133284	0.0264817	0.0104167	0.00999362	0.0113357	0.0124654	0.019599	0.0106135	0.0122786	0.014626	0.0204801	0.0146307	0.0130054	0.010996	0.0110909	0.0120687	0.00651189	0.00537346	0.0135318	0.00822494	0.0107973	0.00756909	0.0187654	0.0142893	0.0216324	0.0224538	0.0171221	0.0225513	0.0256608	0.021645	0.0294044	0.0184321	0.0129013	0.0161698	0.0168294	0.0161161	0.0100334	0.00976476	0.00813197	0.0124499	0.012005	0.0107316	0.0104807	0.00590261	0.00827271	0.00954414	0.010474	0.014131
k__Bacteria;p__Planctomycetes;c__vadinHA49	0.000250627	0.000370233	0.000252207	0	0.00042526	0	0.000461681	0.000675828	0	0	0	0	0	0.000282725	0	0	0	0	0	0.000541272	0	0	0.000176025	0.000329218	0	0	0	0.000172951	0.00112196	0.000771754	0	0.00174433	0.000233318	0	0	0	0	0	0	0.000232342	0	0	0	0	0	0	0	0	0
k__Bacteria;p__Proteobacteria;Other	0	0	0	0	0	0	0	0	0	0	0	0	0	0	0	0	0	0	0	0	0	0	0.000176025	0	0	0	0	0	0	0	0	0	0	0	0	0	0	0	0.000221926	0	0	0	0	0	0	0	0.000125581	0	0
k__Bacteria;p__Proteobacteria;c__	0.00075188	0	0.000504414	0	0	0	0.00023084	0	0	0.000236128	0	0.000440432	0	0	0.000211461	0	0	0	0	0	0	0	0	0.000493827	0	0	0	0.000172951	0.000448783	0	0.0002886	0	0.000699953	0	0	0	0	0	0	0	0	0	0	0	0	0.000142633	0	0	0
k__Bacteria;p__Proteobacteria;c__Alphaproteobacteria	0.150877	0.136616	0.111728	0.180655	0.136083	0.103344	0.186057	0.138545	0.157079	0.175207	0.207062	0.175952	0.167905	0.16596	0.15479	0.166163	0.206867	0.283409	0.23079	0.234371	0.195295	0.19892	0.215983	0.23572	0.243419	0.263835	0.221309	0.147873	0.142376	0.124252	0.176046	0.177922	0.165539	0.161266	0.214502	0.193642	0.222829	0.235786	0.211718	0.203532	0.261026	0.248831	0.198458	0.201185	0.231513	0.245757	0.340324	0.235043	0.293632
k__Bacteria;p__Proteobacteria;c__Betaproteobacteria	0.0180451	0.0214735	0.0224464	0.0193452	0.0265788	0.0145475	0.0253924	0.0268078	0.0222883	0.0436836	0.0378186	0.0396388	0.0294937	0.0248798	0.0209347	0.0383142	0.0498045	0.0317101	0.109887	0.107848	0.108263	0.0228405	0.0330928	0.0329218	0.084733	0.11785	0.12034	0.0311311	0.0329855	0.034343	0.0435786	0.049838	0.0347643	0.0214521	0.0358767	0.0247247	0.0418221	0.0422838	0.0281846	0.045539	0.0350285	0.0299345	0.0430774	0.0284803	0.0275455	0.026815	0.0393068	0.0255636	0.0253257
k__Bacteria;p__Proteobacteria;c__Deltaproteobacteria	0.022807	0.0220289	0.0166456	0.0130952	0.017223	0.0230493	0.0223915	0.0198243	0.018892	0.0193625	0.0179691	0.0211407	0.0192754	0.0220526	0.0200888	0.0137124	0.0125786	0.0104757	0.0752284	0.0322057	0.0441852	0.0134967	0.0174265	0.0169547	0.0325896	0.0465826	0.0519519	0.0185057	0.0234489	0.0246961	0.0167388	0.0264142	0.0208819	0.0181518	0.00960081	0.0128818	0.0275706	0.0133779	0.0170883	0.0232342	0.0192024	0.0226068	0.0139057	0.0113921	0.0116413	0.00599059	0.00351626	0.00798864	0.00880896
k__Bacteria;p__Proteobacteria;c__Gammaproteobacteria	0.0233083	0.0155498	0.020681	0.010119	0.0165852	0.0226715	0.0203139	0.0207254	0.00891531	0.0262102	0.0296699	0.0411804	0.0222945	0.0149844	0.0181857	0.0590845	0.0515043	0.0308607	0.0252552	0.0405954	0.0294568	0.0207641	0.0272839	0.0306173	0.0656806	0.0491042	0.0441738	0.0214459	0.0237855	0.0185221	0.0256854	0.0306504	0.0337144	0.0150015	0.0252653	0.0265946	0.0343633	0.0389393	0.0275189	0.0508829	0.0381937	0.0305582	0.0696796	0.0268854	0.0326283	0.0278134	0.0567625	0.0450914	0.0339512
k__Bacteria;p__Proteobacteria;c__TA18	0.000250627	0.000370233	0.000252207	0.000297619	0.00021263	0	0	0	0	0.000472255	0.000208943	0.000440432	0	0	0.000211461	0.000201654	0.000339963	0	0	0.000405954	0	0	0	0.000164609	0.000250689	0.000398142	0.000146757	0	0.000448783	0.000385877	0	0	0	0.000450045	0.000252653	0	0.000133191	0	0	0.000697026	0.00042203	0.000155909	0.000151149	0	0.000163961	0	0.000376742	0	0.00036704
k__Bacteria;p__Proteobacteria;c__Zetaproteobacteria	0	0	0	0	0.00021263	0	0.00023084	0	0	0	0.000417885	0	0.000232234	0	0	0	0	0.000283126	0.000268673	0	0	0	0.000176025	0	0	0	0	0.000172951	0	0.000192938	0	0	0	0.000450045	0	0.000207771	0	0	0	0	0	0	0	0	0	0	0	0	0.00018352
k__Bacteria;p__SBR1093;c__	0	0	0	0	0	0	0	0	0	0	0	0	0	0	0	0	0	0	0	0	0	0	0	0	0	0	0	0	0	0	0	0	0	0	0	0	0	0	0	0	0	0	0	0	0	0	0	0	0
k__Bacteria;p__Spirochaetes;c__Spirochaetes	0	0	0	0	0	0	0	0	0	0	0	0	0	0	0	0	0	0	0	0	0	0	0	0	0	0	0	0	0	0	0	0	0	0	0	0	0	0	0	0	0	0	0	0	0	0	0	0	0
k__Bacteria;p__TM6;c__SBRH58	0	0	0	0	0	0	0	0	0.000212269	0	0	0	0	0	0	0	0	0	0	0	0	0	0	0	0	0	0	0	0	0	0	0	0.000233318	0	0	0	0	0	0	0	0	0	0	0	0	0	0	0	0
k__Bacteria;p__TM6;c__SJA-4	0	0.000370233	0	0	0.00042526	0	0	0	0	0	0	0	0	0	0.000422922	0	0	0.000849377	0.000268673	0.00108254	0.000765111	0	0	0	0.000501379	0.000265428	0.0010273	0.000172951	0.000112196	0.000385877	0.0002886	0	0.000466636	0.000150015	0	0	0.000665956	0	0.000443853	0	0	0.00140318	0	0.000683527	0	0.000713165	0	0	0.00036704
k__Bacteria;p__TM7;Other	0	0	0	0	0	0	0	0	0	0	0	0	0	0	0	0	0	0	0	0	0	0	0	0	0	0	0	0	0	0	0	0	0	0	0	0	0	0	0	0	0	0	0	0	0	0	0	0	0
k__Bacteria;p__TM7;c__	0	0.000185117	0	0	0.00021263	0	0	0	0	0	0	0	0	0	0	0.000201654	0	0	0	0.000135318	0	0	0	0	0.000250689	0	0	0	0	0.000192938	0.0002886	0	0	0.00030003	0	0.000207771	0.000133191	0	0.000887705	0	0.000211015	0	0	0	0	0.000713165	0.000125581	0.000532576	0.00018352
k__Bacteria;p__TM7;c__MJK10	0	0	0	0	0	0	0.00023084	0.000225276	0	0	0	0	0	0	0	0	0	0	0	0	0	0	0	0	0	0	0	0	0	0	0	0	0	0	0	0	0	0	0	0	0	0	0	0	0	0	0	0	0
k__Bacteria;p__TM7;c__SC3	0	0	0	0	0	0.000188929	0	0	0.000424538	0	0.000208943	0	0.000232234	0	0.000634384	0	0	0	0.00107469	0.000405954	0.000382555	0	0	0	0	0.000530856	0.00044027	0.000172951	0	0	0	0.000996761	0.000233318	0	0.000757959	0.000415541	0.000133191	0	0.000221926	0.000232342	0.000211015	0.000467727	0	0.000455685	0.000983768	0.000427899	0.00113023	0.000710101	0
k__Bacteria;p__TM7;c__TM7-1	0	0	0	0	0	0	0	0	0	0	0	0	0	0	0	0	0	0	0	0	0	0	0	0	0	0	0	0	0	0	0	0	0	0	0	0	0	0	0	0	0	0	0	0.000227842	0	0.000427899	0.000125581	0	0
k__Bacteria;p__TM7;c__TM7-3	0	0	0	0	0	0	0	0	0	0	0	0	0	0	0	0	0	0	0	0	0	0	0	0	0	0	0	0.000172951	0	0	0	0	0	0	0	0	0	0	0	0	0	0	0	0	0	0	0.000125581	0.000532576	0
k__Bacteria;p__Tenericutes;c__Mollicutes	0	0	0	0.000297619	0	0	0	0	0	0	0	0	0	0.000565451	0	0	0	0	0	0	0	0	0	0	0	0	0	0.000172951	0	0.000192938	0	0	0	0	0	0	0	0	0.000221926	0	0.000211015	0	0	0	0	0	0	0	0.00018352
k__Bacteria;p__Verrucomicrobia;c__Opitutae	0.000501253	0.00055535	0.00126103	0.000595238	0.000637891	0.000944644	0.00161588	0.00112638	0.00169815	0.000236128	0.000626828	0.00220216	0.00116117	0.000282725	0.00190315	0.00141157	0.000849907	0.000283126	0	0.00067659	0.000765111	0	0.00123218	0.000493827	0.000752068	0.00132714	0.00117405	0.0013836	0.00190733	0.00154351	0.0002886	0.000996761	0.0019832	0.000150015	0	0.00103885	0.000133191	0.000238892	0.000443853	0.000232342	0.000633045	0.000311818	0.000453446	0	0.000327923	0.000285266	0.000627904	0.000355051	0.00036704
k__Bacteria;p__Verrucomicrobia;c__Verruco-5	0	0	0	0	0	0	0	0	0	0	0	0	0	0	0	0	0	0	0	0	0.000191278	0	0	0	0	0	0	0	0	0	0	0	0	0.000150015	0	0	0	0.000955566	0	0	0	0	0	0	0	0	0	0	0
k__Bacteria;p__Verrucomicrobia;c__Verrucomicrobiae	0	0	0	0	0	0	0	0	0	0	0	0	0	0	0	0	0	0	0	0	0	0	0	0	0	0.000398142	0	0.000345901	0	0	0	0	0	0	0	0	0	0	0	0	0	0	0	0	0	0	0.000125581	0	0
k__Bacteria;p__Verrucomicrobia;c__[Methylacidiphilae]	0	0	0	0	0	0	0	0	0	0.000236128	0	0	0	0	0	0	0	0	0	0	0.000382555	0	0	0	0	0.000530856	0	0	0	0	0	0	0	0	0	0	0	0	0	0	0	0	0	0	0	0	0	0	0
k__Bacteria;p__Verrucomicrobia;c__[Pedosphaerae]	0.000250627	0.000185117	0.000252207	0	0.00021263	0.000566786	0.00138504	0.000675828	0.000424538	0	0	0.000220216	0.000232234	0.000565451	0.000422922	0	0.000339963	0	0.000537346	0	0	0.000207641	0	0.000329218	0	0	0	0.000345901	0.000224391	0.000192938	0	0	0.000233318	0	0	0	0	0.000238892	0	0	0	0	0.000151149	0	0	0	0	0	0
k__Bacteria;p__Verrucomicrobia;c__[Spartobacteria]	0.000501253	0.000370233	0.000252207	0	0.00021263	0.000755715	0.000692521	0.000675828	0.000212269	0.000472255	0	0.00110108	0	0	0	0.00100827	0.000849907	0.000283126	0.000806018	0.000541272	0.00784239	0.000415282	0.00105615	0.0018107	0.000250689	0.000132714	0.000587027	0	0	0.000771754	0.0002886	0	0.000466636	0.00030003	0	0.000207771	0.000399574	0.000477783	0.00155348	0.00162639	0.00126609	0.00265045	0.000151149	0.000683527	0.000819807	0.000427899	0.00125581	0.00106515	0.00110112
k__Bacteria;p__WPS-2;c__	0.000501253	0	0	0	0.00021263	0	0.00023084	0	0.000212269	0	0.000208943	0	0.000232234	0	0	0.000201654	0	0.000283126	0	0	0	0	0	0	0	0	0	0	0.000112196	0.000385877	0	0	0	0	0	0	0	0	0	0	0.00042203	0.000155909	0	0	0	0.000142633	0	0	0
k__Bacteria;p__WS1;c__	0	0	0	0	0	0	0	0	0	0	0	0	0	0	0	0	0	0	0	0	0	0	0	0	0	0	0	0	0	0	0	0	0	0	0	0	0	0	0	0	0	0	0	0	0	0	0	0	0
k__Bacteria;p__WS2;c__Kazan-3B-09	0	0	0	0	0	0	0	0	0	0.000708383	0	0.000220216	0	0	0.000211461	0	0	0	0	0	0	0	0	0	0	0	0	0.000345901	0	0	0	0	0	0	0	0	0	0	0	0	0	0	0.000453446	0	0	0	0	0	0
k__Bacteria;p__WS2;c__SHA-109	0	0.0011107	0.000252207	0	0	0	0.00023084	0.000225276	0.000424538	0.000236128	0	0	0.000232234	0.000282725	0.000845845	0.000403307	0	0	0	0.000135318	0.000191278	0	0	0	0	0.000398142	0.00044027	0.000172951	0.000673174	0	0	0.00074757	0.000933271	0	0.000252653	0	0.000266383	0.00119446	0	0.000232342	0.000211015	0	0	0	0	0.000285266	0	0.000355051	0.00018352
k__Bacteria;p__WS3;c__PRR-12	0	0.000185117	0	0	0.00021263	0.000377858	0	0	0	0.000472255	0.000208943	0	0.000232234	0.000565451	0	0.00100827	0.000509944	0	0.00161204	0.000947226	0.0017215	0	0.000352051	0.000823045	0.00100276	0.000928998	0.00176108	0	0.000224391	0.000192938	0	0.00049838	0.000349977	0	0.000505306	0.000623312	0.00119872	0.000477783	0.00110963	0.00116171	0.00042203	0.000155909	0.000151149	0.000455685	0.000163961	0	0	0.000177525	0.00018352
k__Bacteria;p__WS5;c__	0	0	0	0	0	0	0	0	0	0	0	0	0	0	0	0	0	0	0.000537346	0	0	0	0	0	0	0	0	0	0	0	0	0	0	0	0	0	0	0	0	0	0	0	0	0	0	0	0	0	0
k__Bacteria;p__[Thermi];c__Deinococci	0.000250627	0.000370233	0	0.000892857	0.00021263	0	0.000923361	0.000901104	0.00127362	0	0	0	0.000232234	0.000282725	0	0	0	0	0	0	0	0	0	0	0	0	0.000146757	0.000172951	0.00112196	0.000578815	0	0.00024919	0.000583294	0	0.000252653	0	0	0.000238892	0	0	0	0	0.000302297	0	0	0	0	0	0
k__Archaea;p__Crenarchaeota;c__MCG	0	0	0	0	0	0	0	0	0	0	0.000208943	0	0	0	0	0	0	0	0.00107469	0	0.000191278	0	0	0	0	0.000398142	0.00044027	0	0	0	0	0	0	0	0	0	0	0	0	0	0	0	0	0	0	0	0	0	0
k__Archaea;p__Crenarchaeota;c__Thaumarchaeota	0.0661654	0.0821918	0.0834805	0.046131	0.0631512	0.087663	0.0687904	0.0869565	0.0753556	0.0165289	0.00543251	0.0303898	0.0729215	0.0551315	0.0666103	0.00322646	0.00441951	0.00283126	0.0102096	0.00473613	0.0244835	0.00996678	0.020595	0.0179424	0.00576586	0.00544127	0.00117405	0.069872	0.0425222	0.0322207	0.0484848	0.0224271	0.0431638	0.0451545	0.00985346	0.0282568	0.00625999	0.00668896	0.000887705	0.00139405	0.00590842	0.00311818	0.0166264	0.00387332	0.00918183	0.000285266	0.000627904	0.00124268	0.00220224
k__Archaea;p__Euryarchaeota;c__Halobacteria	0	0	0	0	0	0	0	0	0	0	0	0	0	0	0	0	0	0	0	0	0	0	0	0	0	0	0	0	0	0	0	0	0	0	0	0	0	0	0	0	0	0	0	0	0	0	0	0	0
k__Archaea;p__Euryarchaeota;c__Methanobacteria	0	0	0	0	0	0	0	0	0	0	0	0	0	0	0	0	0	0	0	0	0	0	0	0	0	0	0	0	0	0	0	0	0	0	0	0	0	0	0	0	0	0	0	0	0	0	0	0	0
k__Archaea;p__Euryarchaeota;c__Thermoplasmata	0	0	0	0	0	0.000188929	0	0.000450552	0	0	0	0	0	0	0	0	0	0	0	0	0	0	0	0	0	0	0	0	0	0	0	0	0	0	0	0	0	0	0	0	0	0	0	0	0	0	0	0	0
Unassigned;Other;Other	0.100251	0.0966309	0.0915511	0.104762	0.101425	0.100321	0.101339	0.10588	0.118871	0.0878394	0.104471	0.0962343	0.0887134	0.109132	0.119476	0.0786449	0.0860105	0.0804077	0.073885	0.0526387	0.0889441	0.100706	0.083084	0.0931687	0.0950113	0.052422	0.0484297	0.100311	0.0409514	0.0601968	0.0805195	0.0348866	0.0474802	0.0841584	0.0694795	0.0889258	0.0579382	0.0817009	0.0898802	0.0762082	0.0457903	0.0734331	0.0724002	0.0729095	0.0673881	0.0514905	0.0555067	0.0655068	0.0422096
[truncated: 131 more columns]

## Sheet: TableS1B
Table S1B - The shifts in relative abundance of the bacterial families (Tibetan Plateau).
RESPONSE_VAR	FRACTION_LOCATIONS_WITH_INCREASE	MEAN_CHANGE	STDEV_CHANGE	NUMBER_SAMPLES_DETECTED
k__Bacteria;p__Acidobacteria;c__[Chloracidobacteria];o__RB41;f__Ellin6075	0	-0.144455	0.0890734	48
k__Bacteria;p__Actinobacteria;c__Actinobacteria;o__Actinomycetales;f__Kineosporiaceae	0	-0.197629	0.0978924	48
k__Bacteria;p__Armatimonadetes;c__Armatimonadia;o__Armatimonadales;f__Armatimonadaceae	0	-0.361275	0.19345	47
k__Bacteria;p__Bacteroidetes;c__[Saprospirae];o__[Saprospirales];f__Chitinophagaceae	0	-0.236295	0.122027	48
k__Bacteria;p__Bacteroidetes;c__[Saprospirae];o__[Saprospirales];f__Saprospiraceae	0	-0.279535	0.144335	46
k__Bacteria;p__Proteobacteria;c__Betaproteobacteria;o__Burkholderiales;f__Alcaligenaceae	0	-0.0956547	0.0493903	46
k__Bacteria;p__Actinobacteria;c__Actinobacteria;o__Actinomycetales;f__Sporichthyaceae	0.0212766	-0.359437	0.200073	47
k__Bacteria;p__Gemmatimonadetes;c__Gemmatimonadetes;o__Gemmatimonadales;f__Gemmatimonadaceae	0.0243902	-0.465145	0.288276	41
k__Bacteria;p__Proteobacteria;c__Alphaproteobacteria;o__Rhodobacterales;f__Rhodobacteraceae	0.0416667	-0.551686	0.272656	48
k__Bacteria;p__Proteobacteria;c__Alphaproteobacteria;o__Sphingomonadales;f__Sphingomonadaceae	0.0833333	-0.084254	0.0531435	48
k__Bacteria;p__Chloroflexi;c__Anaerolineae;o__Caldilineales;f__Caldilineaceae	0.104167	-0.118602	0.0989423	48
k__Bacteria;p__Proteobacteria;c__Betaproteobacteria;o__Burkholderiales;f__Burkholderiaceae	0.106383	-0.275939	0.197301	47
k__Bacteria;p__Actinobacteria;c__Actinobacteria;o__Actinomycetales;f__Intrasporangiaceae	0.125	-0.0993979	0.0760745	48
k__Bacteria;p__Proteobacteria;c__Gammaproteobacteria;o__Legionellales;f__Coxiellaceae	0.12766	-0.0696556	0.0627593	47
k__Bacteria;p__Bacteroidetes;c__Cytophagia;o__Cytophagales;f__Cytophagaceae	0.145833	-0.154547	0.136827	48
k__Bacteria;p__Proteobacteria;c__Alphaproteobacteria;o__Caulobacterales;f__Caulobacteraceae	0.145833	-0.0760621	0.0705214	48
k__Bacteria;p__Proteobacteria;c__Betaproteobacteria;o__Burkholderiales;f__Comamonadaceae	0.145833	-0.0504283	0.0467549	48
k__Bacteria;p__Actinobacteria;c__Actinobacteria;o__Actinomycetales;f__Nocardiaceae	0.173913	-0.606524	0.470112	46
k__Bacteria;p__Actinobacteria;c__Nitriliruptoria;o__Euzebyales;f__Euzebyaceae	0.219512	-0.433463	0.531106	41
k__Bacteria;p__Actinobacteria;c__Actinobacteria;o__Actinomycetales;f__Nakamurellaceae	0.227273	-0.572012	0.594836	44
k__Bacteria;p__Bacteroidetes;c__Flavobacteriia;o__Flavobacteriales;f__Flavobacteriaceae	0.25	-0.721069	0.825863	48
k__Bacteria;p__Proteobacteria;c__Deltaproteobacteria;o__Myxococcales;f__Nannocystaceae	0.25	-0.328277	0.420482	44
k__Bacteria;p__Actinobacteria;c__Actinobacteria;o__Actinomycetales;f__Micrococcaceae	0.291667	-0.102806	0.255037	48
k__Bacteria;p__Gemmatimonadetes;c__Gemmatimonadetes;o__Gemmatimonadales;f__Ellin5301	0.456522	-0.0128627	0.138238	46
k__Bacteria;p__Planctomycetes;c__Planctomycetia;o__Gemmatales;f__Gemmataceae	0.541667	0.00692881	0.120781	48
k__Bacteria;p__Proteobacteria;c__Gammaproteobacteria;o__Pseudomonadales;f__Pseudomonadaceae	0.543478	0.0449762	0.534576	46
k__Bacteria;p__Proteobacteria;c__Alphaproteobacteria;o__Sphingomonadales;f__Erythrobacteraceae	0.617021	0.0279054	0.0679076	47
k__Bacteria;p__Proteobacteria;c__Deltaproteobacteria;o__Myxococcales;f__OM27	0.627907	0.118642	0.368369	43
k__Bacteria;p__Proteobacteria;c__Deltaproteobacteria;o__[Entotheonellales];f__[Entotheonellaceae]	0.630435	0.128108	0.231111	46
k__Bacteria;p__Actinobacteria;c__Actinobacteria;o__Actinomycetales;f__Cryptosporangiaceae	0.636364	0.123449	0.559824	44
k__Bacteria;p__Acidobacteria;c__Acidobacteria-6;o__iii1-15;f__mb2424	0.6875	0.166938	0.412633	48
k__Bacteria;p__Chloroflexi;c__TK10;o__AKYG885;f__Dolo_23	0.702128	0.0690418	0.197371	47
k__Bacteria;p__Actinobacteria;c__Actinobacteria;o__Actinomycetales;f__Actinosynnemataceae	0.717391	0.62235	0.735592	46
k__Bacteria;p__Cyanobacteria;c__Oscillatoriophycideae;o__Oscillatoriales;f__Phormidiaceae	0.717391	0.279808	0.42041	46
k__Bacteria;p__Actinobacteria;c__Acidimicrobiia;o__Acidimicrobiales;f__AKIW874	0.725	0.251151	0.29373	40
k__Bacteria;p__Actinobacteria;c__Actinobacteria;o__Actinomycetales;f__Nocardioidaceae	0.729167	0.108264	0.122614	48
k__Bacteria;p__Actinobacteria;c__Actinobacteria;o__Actinomycetales;f__Propionibacteriaceae	0.729167	0.659797	0.747254	48
k__Bacteria;p__Acidobacteria;c__Solibacteres;o__Solibacterales;f__Solibacteraceae	0.738095	0.110825	0.154848	42
k__Bacteria;p__Bacteroidetes;c__Sphingobacteriia;o__Sphingobacteriales;f__Sphingobacteriaceae	0.744681	0.16474	0.3057	47
k__Bacteria;p__Actinobacteria;c__Actinobacteria;o__Actinomycetales;f__Micromonosporaceae	0.75	0.341855	0.431908	48
k__Bacteria;p__Proteobacteria;c__Alphaproteobacteria;o__Rhizobiales;f__Rhizobiaceae	0.75	0.244873	0.280461	48
k__Bacteria;p__Proteobacteria;c__Alphaproteobacteria;o__Rhizobiales;f__Rhodobiaceae	0.75	0.233822	0.37343	48
k__Bacteria;p__Proteobacteria;c__Alphaproteobacteria;o__Rhodospirillales;f__Acetobacteraceae	0.75	0.123248	0.14116	48
k__Bacteria;p__Proteobacteria;c__Gammaproteobacteria;o__Xanthomonadales;f__Sinobacteraceae	0.75	0.21001	0.318127	48
k__Bacteria;p__Actinobacteria;c__Actinobacteria;o__Actinomycetales;f__Microbacteriaceae	0.770833	0.408922	0.427893	48
k__Bacteria;p__Actinobacteria;c__Thermoleophilia;o__Solirubrobacterales;f__Solirubrobacteraceae	0.791667	0.460804	0.465522	48
k__Bacteria;p__Actinobacteria;c__Thermoleophilia;o__Gaiellales;f__Gaiellaceae	0.8125	0.581768	0.462026	48
unclassified	0.916667	0.0369042	0.0232774	48
k__Bacteria;p__Actinobacteria;c__Actinobacteria;o__Actinomycetales;f__Pseudonocardiaceae	0.958333	0.135499	0.0947546	48
k__Bacteria;p__Actinobacteria;c__Acidimicrobiia;o__Acidimicrobiales;f__EB1017	0.979167	0.292944	0.181588	48
k__Bacteria;p__Actinobacteria;c__Actinobacteria;o__Actinomycetales;f__Mycobacteriaceae	1	0.323743	0.179288	46
k__Bacteria;p__Actinobacteria;c__Rubrobacteria;o__Rubrobacterales;f__Rubrobacteraceae	1	0.16657	0.100731	47
k__Bacteria;p__Firmicutes;c__Bacilli;o__Bacillales;f__Bacillaceae	1	0.208092	0.104804	48

## Sheet: TableS1C
Table S1C - The shifts in relative abundance of the bacterial families (North American).
RESPONSE_VAR	FRACTION_LOCATIONS_WITH_INCREASE	MEAN_CHANGE	STDEV_CHANGE	NUMBER_SAMPLES_DETECTED
k__Bacteria;p__Verrucomicrobia;c__Verrucomicrobiae;o__Verrucomicrobiales;f__Verrucomicrobia subdivision 3	0.959184	0.205742	0.135478	49
k__Bacteria;p__Proteobacteria;c__Gammaproteobacteria;o__Legionellales;f__Coxiellaceae	0.92	0.178576	0.123334	50
k__Bacteria;p__Acidobacteria;c__Acidobacteria;o__Acidobacteriales;f__Acidobacteriaceae	0.914894	0.132569	0.123871	47
k__Bacteria;p__WS3;c__PRR-12;o__Sediment-1;f__PRR-10	0.911111	0.197685	0.137298	45
k__Bacteria;p__Proteobacteria;c__Alphaproteobacteria;o__Rhizobiales;f__Beijerinckiaceae	0.9	0.0648188	0.0568827	50
k__Bacteria;p__Proteobacteria;c__Alphaproteobacteria;o__Rhizobiales;f__Xanthobacteraceae	0.897959	0.156458	0.112142	49
k__Bacteria;p__Chlamydiae;c__Chlamydiae;o__Chlamydiales;f__Rhabdochlamydiaceae	0.891304	0.251928	0.209356	46
k__Bacteria;p__Actinobacteria;c__Actinobacteria;o__Acidimicrobiales;f__EB1017	0.86	0.0790389	0.0788572	50
k__Bacteria;p__Planctomycetes;c__Planctomycea;o__Gemmatales;f__Gemmataceae	0.86	0.0376469	0.0348779	50
k__Bacteria;p__Proteobacteria;c__Gammaproteobacteria;o__Chromatiales;f__Sinobacteraceae	0.86	0.0457684	0.0435312	50
k__Bacteria;p__Verrucomicrobia;c__Spartobacteria;o__Spartobacteriales;f__Spartobacteriaceae	0.86	0.0824375	0.0776946	50
k__Bacteria;p__Proteobacteria;c__Gammaproteobacteria;o__Xanthomonadales;f__Xanthomonadaceae	0.84	0.0865905	0.106198	50
k__Bacteria;p__Acidobacteria;c__;o__;f__Koribacteraceae	0.836735	0.135369	0.140335	49
k__Bacteria;p__Chloroflexi;c__Bljii12;o__AKYG885;f__Dolo_23	0.76087	0.0181564	0.0362412	46
k__Bacteria;p__Actinobacteria;c__Actinobacteria;o__Actinomycetales;f__Streptomycetaceae	0.74	0.0349536	0.050188	50
k__Bacteria;p__Proteobacteria;c__Deltaproteobacteria;o__Syntrophobacterales;f__Syntrophobacteraceae	0.74	0.0655244	0.0889007	50
k__Bacteria;p__Actinobacteria;c__Actinobacteria;o__Actinomycetales;f__Streptosporangiaceae	0.738095	0.0230785	0.0333141	42
k__Bacteria;p__Actinobacteria;c__Actinobacteria;o__Actinomycetales;f__Nakamurellaceae	0.7	0.0187307	0.0352601	40
k__Bacteria;p__Proteobacteria;c__Gammaproteobacteria;o__Pseudomonadales;f__Moraxellaceae	0.630435	0.069717	0.187471	46
k__Bacteria;p__Proteobacteria;c__Alphaproteobacteria;o__Rhodospirillales;f__Rhodospirillaceae	0.58	0.0264246	0.0909601	50
k__Bacteria;p__Proteobacteria;c__Betaproteobacteria;o__Rhodocyclales;f__Rhodocyclaceae	0.54	0.0217469	0.116372	50
k__Bacteria;p__Bacteroidetes;c__Sphingobacteria;o__Sphingobacteriales;f__Sphingobacteriaceae	0.5	-0.00318271	0.0356233	50
k__Bacteria;p__Gemmatimonadetes;c__Gemmatimonadetes;o__Gemmatimonadales;f__Gemmatimonadaceae	0.5	-0.0258014	0.121755	50
k__Bacteria;p__Firmicutes;c__Clostridia;o__Clostridiales;f__Clostridiaceae	0.466667	-0.00164527	0.0182864	45
k__Bacteria;p__Verrucomicrobia;c__Opitutae;o__Opitutales;f__Opitutaceae	0.44	-0.0187995	0.0563313	50
k__Bacteria;p__Nitrospirae;c__Nitrospira;o__Nitrospirales;f__Nitrospiraceae	0.347826	-0.0470895	0.114967	46
k__Bacteria;p__Actinobacteria;c__Actinobacteria;o__Actinomycetales;f__Actinosynnemataceae	0.319149	-0.0769597	0.159643	47
k__Bacteria;p__Actinobacteria;c__Actinobacteria;o__Rubrobacterales;f__Rubrobacteraceae	0.304348	-0.155191	0.277837	46
k__Bacteria;p__Verrucomicrobia;c__Methylacidiphilae;o__Methylacidiphilales;f__LD19	0.276596	-0.0262982	0.0537761	47
k__Bacteria;p__Actinobacteria;c__Actinobacteria;o__Actinomycetales;f__Intrasporangiaceae	0.266667	-0.0177037	0.0391663	45
k__Bacteria;p__Proteobacteria;c__Betaproteobacteria;o__Methylophilales;f__Methylophilaceae	0.255319	-0.0289179	0.0568505	47
k__Bacteria;p__Actinobacteria;c__Actinobacteria;o__Actinomycetales;f__Pseudonocardiaceae	0.25	-0.021686	0.033113	48
k__Bacteria;p__Actinobacteria;c__Actinobacteria;o__Actinomycetales;f__Nocardioidaceae	0.244898	-0.031804	0.0484398	49
unclassified	0.24	-0.00776733	0.0114516	50
k__Bacteria;p__Proteobacteria;c__Alphaproteobacteria;o__Rhizobiales;f__Methylobacteriaceae	0.234043	-0.244152	0.312322	47
k__Bacteria;p__Proteobacteria;c__Deltaproteobacteria;o__Myxococcales;f__Cystobacteraceae	0.22449	-0.127336	0.129655	49
k__Bacteria;p__Bacteroidetes;c__Sphingobacteria;o__Sphingobacteriales;f__Flammeovirgaceae	0.22	-0.0964597	0.114409	50
k__Bacteria;p__Bacteroidetes;c__Sphingobacteria;o__Sphingobacteriales;f__Flexibacteraceae	0.18	-0.102586	0.110462	50
k__Bacteria;p__Actinobacteria;c__Actinobacteria;o__Actinomycetales;f__Geodermatophilaceae	0.166667	-0.278067	0.317814	48
k__Bacteria;p__Armatimonadetes;c__Armatimonadia;o__Armatimonadales;f__Armatimonadaceae	0.166667	-0.136403	0.127423	48
k__Bacteria;p__Actinobacteria;c__Actinobacteria;o__Solirubrobacterales;f__Patulibacteraceae	0.16	-0.139037	0.170521	50
k__Bacteria;p__Proteobacteria;c__Betaproteobacteria;o__Burkholderiales;f__Oxalobacteraceae	0.16	-0.0784219	0.0961799	50
k__Bacteria;p__Proteobacteria;c__Deltaproteobacteria;o__Myxococcales;f__Polyangiaceae	0.16	-0.0302889	0.0371476	50
k__Archaea;p__Crenarchaeota;c__Thaumarchaeota;o__Nitrososphaerales;f__Nitrososphaeraceae	0.155556	-0.175869	0.160553	45
k__Bacteria;p__Actinobacteria;c__Actinobacteria;o__Actinomycetales;f__Kineosporiaceae	0.142857	-0.0812497	0.0787937	49
k__Bacteria;p__Proteobacteria;c__Alphaproteobacteria;o__Caulobacterales;f__Caulobacteraceae	0.14	-0.0358187	0.0351675	50
k__Bacteria;p__Actinobacteria;c__Actinobacteria;o__Actinomycetales;f__Micromonosporaceae	0.122449	-0.0990291	0.0960328	49
k__Bacteria;p__Actinobacteria;c__Actinobacteria;o__Solirubrobacterales;f__Solirubrobacteraceae	0.12	-0.103117	0.0998982	50
k__Bacteria;p__Proteobacteria;c__Deltaproteobacteria;o__Myxococcales;f__Myxococcaceae	0.106383	-0.117016	0.0815926	47
k__Bacteria;p__Actinobacteria;c__Actinobacteria;o__Actinomycetales;f__Cellulomonadaceae	0.0930233	-0.144609	0.105091	43
k__Bacteria;p__Chloroflexi;c__Bljii12;o__AKYG885;f__5B-12	0.0851064	-0.107794	0.076848	47
k__Bacteria;p__Proteobacteria;c__Alphaproteobacteria;o__Rhizobiales;f__Aurantimonadaceae	0.0833333	-0.0802576	0.071039	48
k__Bacteria;p__Actinobacteria;c__Actinobacteria;o__Actinomycetales;f__Microbacteriaceae	0.08	-0.140016	0.101207	50
k__Bacteria;p__Proteobacteria;c__Alphaproteobacteria;o__Sphingomonadales;f__Erythrobacteraceae	0.0714286	-0.093106	0.0438122	42
k__Bacteria;p__Proteobacteria;c__Deltaproteobacteria;o__Myxococcales;f__Nannocystaceae	0.0714286	-0.177231	0.0918863	42
k__Bacteria;p__Proteobacteria;c__Betaproteobacteria;o__Burkholderiales;f__Comamonadaceae	0.02	-0.11364	0.0577604	50

## Sheet: TableS1B+C-ColumnDefs
Column Definitions for Tables S1B and S1C
Variable	Description
RESPONSE_VAR	Taxon whose relative abundance is being predicted in the fitted model
FRACTION_LOCATIONS_WITH_INCREASE	Fraction of sampling locations where the predicted value is higher than the observed value
MEAN_CHANGE	Average difference between predicted and observed abundance
STDEV_CHANGE	Standard deviation of difference between predicted and observed abundance
NUMBER_SAMPLES_DETECTED	Taxon prevalence (number of locations where the taxon was detected by sequencing)

## Sheet: TableS1D
Table S1D - Correlations of prokaryote OTU richness and phylogenetic diversity (PD) with soil characteristics, plant Shannon index, and plant species richness.
Environmental variables	Phylotype (OTU) richness				Phylogenetic diversity
	Pearson correlation	P-value (2-tailed)	False Discovery Rate		Pearson correlation	P-value (2-tailed)	False Discovery Rate
Carbon:Nitrogen ratio	-0.52	0.001	0.0027		-0.44	0.001	0.0053
Plant Shannon index	0.48	0.001	0.0027		0.36	0.001	0.0053
Plant species richness	0.43	0.001	0.0027		0.3	0.001	0.0053
Dissolved organic nitrogen	0.22	0.001	0.0027		0.06	0.45	0.77
Plant evenness index	0.22	0.001	0.0027		0.18	0.02	0.08
Soil CaCO3	-0.29	0.001	0.0027		-0.14	0.06	0.16
Bulk density	-0.2	0.01	0.023		-0.14	0.06	0.16
Dissolved total nitrogen	0.17	0.03	0.06		0.03	0.64	0.77
Total nitrogen	0.13	0.08	0.13		0.03	0.68	0.77
pH	-0.13	0.08	0.13		0.01	0.93	0.93
Nitrate nitrogen	0.12	0.12	0.17		0.03	0.72	0.77
Soil organic carbon content	0.04	0.63	0.7		-0.03	0.66	0.77
Ammonium nitrogen	0.03	0.65	0.7		-0.03	0.65	0.77
Total carbon content	0.03	0.66	0.7		-0.03	0.65	0.77
Soil moisture content	-0.04	0.58	0.7		-0.03	0.67	0.77
Dissolved organic carbon	-0.02	0.84	0.84		-0.05	0.5	0.77

## Sheet: TableS1E
Table S1E - Soil variables significantly correlated with structure of prokaryote communities, as determined by Mantel tests.
Soil variables	Correation	P-value	False Discovery Rate
Soil carbon:nitrogen ratio	0.44	0.001	0.0016
Soil moisture content	0.32	0.001	0.0016
Bulk density	0.32	0.001	0.0016
Soil inorganic carbon	0.31	0.001	0.0016
Total nitrogen	0.3	0.001	0.0016
Soil organic carbon content	0.29	0.001	0.0016
Total carbon content	0.29	0.001	0.0016
pH	0.27	0.001	0.0016
Dissolved organic carbon	0.16	0.002	0.0026
Ammonium nitrogen	0.14	0.002	0.0026
Dissolved total organic carbon	0.14	0.005	0.0054
Dissolved organic carbon	0.14	0.005	0.0054
Nitrate nitrogen	0.1	0.037	0.037

## Sheet: TableS1F
Table S6 - Description of the geographic, climatic and soil variables by study sites.
ID	Site	Quadrat	Long	Lat	Ele.m	SM	pH	CNratio	DOC	DTN	DON	NO3N	NH4N	BD	TC	TN	SIC	SOC											Fauna.S.chao1	Plant.S.obs	Plant.S.chao1	Vege.type	Soil.type
1	P751	1	100.883	36.3167	3282	0.0915493	7.45	9.08824	263.045	59.4664	34.357	16.1048	9.00463	1.0972	3.09	0.34	358.751	9004.63											0	8	8	AS	Coldca
2	P751	5	100.883	36.3167	3282	0.14786	7.14	9.54412	98.8497	55.6099	18.6109	25.7433	11.2557	1.1269	3.245	0.34	738.932	11255.7											1	7	7	AS	Coldca
3	P751	9	100.883	36.3167	3282	0.0852713	7.94	9.18462	133.055	28.0222	8.76953	12.4991	6.75355	1.1313	2.985	0.325	75.8841	6753.55											1	7	10	AS	Coldca
4	P752	1	100.45	36.1167	2938	0.00357143	7.84	20.3125	96.5535	6.49542	0	0	6.49542	1.3082	1.625	0.08	3317.97	6495.42											0	5	5	AS	Castan
5	P752	5	100.45	36.1167	2938	0.015528	8.05	22.375	89.9159	7.77851	0.463007	0.277804	7.0377	1.3585	1.79	0.08	3257.44	7037.7											0	5	5	AS	Castan
6	P752	9	100.45	36.1167	2938	0.00931677	8.25	23.25	131.178	8.48221	1.28219	0.295891	6.90412	1.3563	1.395	0.06	3650.52	6904.12											0	5	5	AS	Castan
7	P753	1	100.217	35.9833	3080	0.0278638	8.08	13.1176	150.226	9.88331	0.494165	1.186	8.20314	1.2441	2.23	0.17	2098.3	8203.14											1	5	5	AS	Castan
8	P753	5	100.217	35.9833	3080	0.00955414	8.15	15.4074	189.513	25.2389	12.398	3.71941	9.12141	1.0997	2.08	0.135	2172.87	9121.41											1	6	6	AS	Castan
9	P753	9	100.217	35.9833	3080	0.0305085	8.17	17.0833	138.35	17.5927	9.30874	1.45182	6.8321	1.0339	2.05	0.12	2229.58	6832.1											0	5	5	AS	Castan
10	P755	1	100.483	35.55	3320	0.169355	7.8	11.4382	242.773	73.3173	32.2888	31.6818	9.34675	0.84	5.09	0.445	842.376	9346.75											1	23	23	AM	Darkfe
11	P755	5	100.483	35.55	3320	0.191837	7.7	10.9434	212.828	79.4152	34.0525	35.0254	10.3374	0.89	5.8	0.53	536.719	10337.4											3	15	15	AM	Darkfe
12	P755	9	100.483	35.55	3320	0.18677	7.7	10.9633	325.435	122.108	59.3849	46.7291	15.9936	0.8456	5.975	0.545	439.61	15993.6											0	13	13	AM	Darkfe
13	P756	1	100.917	35.35	3366	0.0983607	7.87	13.8125	132.884	25.7124	12.5321	5.72588	7.45445	1.2206	2.21	0.16	2134.74	7454.45											3	12	12	AS	Cherno
14	P756	5	100.917	35.35	3366	0.0227273	7.86	15.2258	141.001	17.2585	7.78326	1.12801	8.34726	1.1338	2.36	0.155	1957.68	8347.26											0	8	8	AS	Cherno
15	P756	9	100.917	35.35	3366	0.0151057	7.92	13.7429	139.577	18.3082	7.8852	0.725076	9.69789	1.1976	2.405	0.175	1834.19	9697.89											0	13	13	AS	Cherno
16	P757	1	100.817	34.85	3663	0.598361	7.77	12.2207	320.419	190.907	76.4076	92.9887	21.5106	0.5951	13.565	1.11	111.322	21510.6											1	15	15	AM	FeltyF
17	P757	5	100.817	34.85	3663	0.454545	7.39	11.9119	253.506	125.922	49.6623	59.4286	16.8312	0.6668	9.47	0.795	87.6424	16831.2											3	13	13	AM	FeltyF
18	P757	9	100.817	34.85	3663	0.545455	7.22	11.5434	211.985	145.53	53.0606	75.7273	16.7424	1.0343	9.985	0.865	56.2069	16742.4											1	13	13	AM	FeltyF
19	P758	1	100.383	34.4667	4250	0.505556	7.14	12.9231	56.5472	57.792	18.8491	25.4285	13.5144	0.4897	6.72	0.52	32.8183	13514.4											1	13	13	AM	FeltyF
20	P758	5	100.383	34.4667	4250	0.675676	6.81	12.649	78.0056	120.909	31.6356	62.4045	26.8686	0.6286	9.55	0.755	32.7833	26868.6											6	14	14	AM	FeltyF
21	P758	9	100.383	34.4667	4250	0.628571	6.69	12.2759	28.6055	56.7047	13.923	24.8083	17.9734	0.4591	7.12	0.58	27.3795	17973.4											4	10	10	AM	FeltyF
22	P760	1	100.217	34.5333	3728	0.171717	6.84	12.44	203.82	69.4169	35.7423	22.4497	11.2249	0.6182	10.885	0.875	77.2639	11224.9											1	12	12	AM	FeltyF
23	P760	5	100.217	34.5333	3728	0.179894	7.31	11.7479	416.433	111.266	46.8487	48.4104	16.0067	0.8623	6.99	0.595	428.279	16006.7											2	14	14	AM	FeltyF
24	P760	9	100.217	34.5333	3728	0.140777	7.48	13.0714	169.103	37.7127	13.8235	11.2736	12.6156	0.6969	5.49	0.42	407.516	12615.6											0	17	17	AM	FeltyF
25	P761	1	98.9667	34.8333	4505	1.25806	7.65	13.1261	4.4111	134.854	28.6722	84.126	22.0555	0.4038	15.62	1.19	1673.9	22055.5											2	7	7	AM	FeltyF
26	P761	5	98.9667	34.8333	4505	1.05325	7.8	12.7447	83.9968	98.5562	7.8397	68.5974	22.1192	0.4384	11.98	0.94	1767.97	22119.2											1	3	3	AM	FeltyF
27	P761	9	98.9667	34.8333	4505	1.53684	7.77	13.9345	0.74613	42.2328	3.73065	16.4149	22.0873	0.4589	15.955	1.145	178.425	22087.3											1	5	5	AM	FeltyF
28	P762	1	98.5667	34.9833	4305	0.087108	8.41	22.48	30.8077	9.47928	0.677091	0.564243	8.23795	1.191	2.81	0.125	5693.05	8237.95											1	3	3	AS	Frigid
29	P762	5	98.5667	34.9833	4305	0.0851064	8.63	31	35.2891	8.34697	0.463721	2.59684	5.28642	1.279	2.48	0.08	5542.01	5286.42											6	5	5	AS	Frigid
30	P762	9	98.5667	34.9833	4305	0.0733333	8.64	27.3	39.7705	13.9298	5.85455	1.31223	6.76301	1.0964	2.73	0.1	5445.86	6763.01											0	5	5	AS	Frigid
31	P763	1	98.45	34.85	4230	0.0981818	8.56	23.4545	29.9504	17.8767	7.39401	3.93099	6.55165	1.0476	2.58	0.11	4103.4	6551.65											1	14	14	AS	Frigid
32	P763	5	98.45	34.85	4230	0.0953947	8.7	23.8	29.4597	22.6793	7.12778	8.79401	6.75751	1.0016	2.38	0.1	4036.16	6757.51											0	8	8	AS	Frigid
33	P763	9	98.45	34.85	4230	0.0860927	9.15	36.3846	36.2726	9.05077	3.01692	0.502821	5.53103	1.0029	2.365	0.065	4969.57	5531.03											1	5	5	AS	Frigid
34	P765	1	96.9167	33.0167	3825	0.312849	7.63	11.4301	51.4824	51.7638	16.7388	24.7566	10.2684	0.713	5.315	0.465	190.384	10268.4											0	11	11	AM	Darkfe
35	P765	5	96.9167	33.0167	3825	0.322034	7.69	11.8846	320.691	84.8196	30.2366	39.9228	14.6602	0.724	6.18	0.52	183.839	14660.2											1	10	10	AM	Darkfe
36	P765	9	96.9167	33.0167	3825	0.271186	8.02	12.3012	125.54	69.8758	9.94842	32.3324	27.595	0.871	5.105	0.415	973.817	27595											3	11	11	AM	Darkfe
37	P766	1	96.7333	32.8833	4258	1.08824	7.04	12.3158	200.15	83.2625	37.4281	29.6223	16.2122	0.4417	15.21	1.235	339.203	16212.2											2	16	16	AM	FeltyF
38	P766	5	96.7333	32.8833	4258	1.328	6.74	10.9458	264.312	204.504	85.2743	103.217	16.013	0.4705	18.17	1.66	389.236	16013											2	12	12	AM	FeltyF
39	P766	9	96.7333	32.8833	4258	1.0979	6.97	11.7529	353.673	232.254	101.646	106.102	24.5065	0.4536	15.22	1.295	18.9706	24506.5											1	13	13	AM	FeltyF
40	P767	1	96.55	32.5833	4076	0.773256	6.99	12.6402	120.346	116.812	44.8274	58.0338	13.9504	0.7867	10.365	0.82	23.4204	13950.4											1	15	15	AM	Darkfe
41	P767	5	96.55	32.5833	4076	0.866667	7.02	12.3662	302.17	134.827	55.6716	62.8974	16.2581	0.845	13.17	1.065	0	16258.1											2	12	12	AM	Darkfe
42	P767	9	96.55	32.5833	4076	0.9375	7.44	12.883	245.128	119.407	46.4257	51.9968	20.9844	0.6335	11.015	0.855	23.8003	20984.4											1	13	13	AM	Darkfe
43	P768	1	96.3833	32	4177	0.708108	7.4	11.4713	213.073	197.225	77.4812	105.832	13.9114	0.8651	9.98	0.87	392.524	13911.4											3	9	9	AM	Darkfe
44	P768	5	96.3833	32	4177	0.611429	6.89	13.5185	148.55	63.7101	26.5726	22.5707	14.5669	0.6849	9.125	0.675	66.324	14566.9											1	8	8	AM	Darkfe
45	P768	9	96.3833	32	4177	0.802691	6.99	12.5472	221.535	175.925	68.0896	91.8721	15.9636	0.8533	9.975	0.795	58.3871	15963.6											2	7	7	AM	Darkfe
46	P770	1	96.35	33.2667	4284	0.49763	6.78	13.1624	288.606	62.5573	33.2287	7.02014	22.3085	0.7444	7.7	0.585	43.7208	22308.5											1	7	7	AM	FeltyF
47	P770	5	96.35	33.2667	4284	0.507463	6.46	13.446	610.067	109.57	66.7735	22.9155	19.8806	0.6927	9.345	0.695	45.3374	19880.6											0	7	7	AM	FeltyF
48	P770	9	96.35	33.2667	4284	0.662162	6.89	15.5036	379.329	68.5642	39.1795	11.9319	17.4527	0.6581	10.775	0.695	48.3605	17452.7											1	8	8	AM	FeltyF
49	P771	1	96	33.5833	4234	0.71223	7.22	12.9659	410.935	83.8643	49.6896	5.03186	29.1429	0.766	11.41	0.88	76.7809	29142.9											0	11	11	AM	FeltyF
50	P771	5	96	33.5833	4234	0.632768	7.46	11.7394	290.4	104.964	47.0587	37.612	20.293	0.8102	9.685	0.825	812.333	20293											0	7	7	AM	FeltyF
51	P771	9	96	33.5833	4234	0.574586	7.55	12.7543	366.04	81.3877	38.2399	25.5615	17.5863	0.8352	11.16	0.875	237.248	17586.3											2	10	10	AM	FeltyF
52	P772	1	95.8667	33.7167	4233	0.454082	7.58	11.7294	290.816	67.1391	38.4165	12.9252	15.7974	0.7157	9.97	0.85	275.91	15797.4											3	8	8	AM	FeltyF
53	P772	5	95.8667	33.7167	4233	0.358824	7.4	11.2982	175.178	71.43	31.5835	21.8514	17.9952	0.8327	6.44	0.57	931.94	17995.2											1	8	8	AM	FeltyF
54	P772	9	95.8667	33.7167	4233	0.281437	7.45	12.3796	185.268	47.5521	23.4673	10.3441	13.7407	0.8722	6.685	0.54	648.341	13740.7											1	8	8	AM	FeltyF
55	P773	1	95.7	33.9333	4152	0.572414	7.69	12.3442	431	95.872	53.1114	15.611	27.1496	0.8352	9.505	0.77	132.883	27149.6											1	7	7	AM	MeadowM
56	P773	5	95.7	33.9333	4152	0.602041	7.38	12.9085	324.68	98.2585	54.8966	22.0014	21.3605	0.9468	10.585	0.82	80.1681	21360.5											1	7	7	AM	MeadowM
57	P773	9	95.7	33.9333	4152	0.451777	7.53	12.1013	283.005	85.8202	46.4936	20.7659	18.5607	0.7651	9.56	0.79	255.429	18560.7											3	7	7	AM	MeadowM
58	P774	1	96.3667	33.9667	4224	0.58427	7.04	11.4695	260.371	113.654	47.7347	42.1553	23.764	0.657	9.405	0.82	680.795	23764											1	11	11	AM	MeadowM
59	P774	5	96.3667	33.9667	4224	0.54717	6.87	10.5074	224.879	121.615	52.8916	56.1299	12.5932	0.6912	7.145	0.68	50.3341	12593.2											1	12	12	AM	MeadowM
60	P774	9	96.3667	33.9667	4224	0.458333	7.17	11.4104	343.976	103.668	46.7618	48.1884	8.7183	0.7219	7.645	0.67	29.8694	8718.3											1	9	9	AM	MeadowM
61	P775	1	96.2	34.1	4366	0.354067	7.17	11.1833	275.403	63.5149	38.7286	14.8029	9.98338	0.5437	6.71	0.6	73.386	9983.38											3	11	11	AM	MeadowM
62	P775	5	96.2	34.1	4366	0.414773	7.21	12.187	838.119	80.2301	43.6968	19.6994	16.834	0.6349	7.495	0.615	80.4829	16834											1	13	13	AM	MeadowM
63	P775	9	96.2	34.1	4366	0.526316	7.23	11.7677	423.812	69.351	40.3066	16.3005	12.744	0.9274	9.12	0.775	88.5298	12744											1	12	12	AM	MeadowM
64	P776	1	97.0167	33.75	4572	0.645714	6.61	12.1376	443.163	120.143	41.2833	69.2548	9.60468	0.6632	6.615	0.545	33.2594	9604.68											3	8	8	AM	FeltyF
65	P776	5	97.0167	33.75	4572	0.641975	6.59	13.604	313.468	29.1077	9.97398	6.31007	12.8237	0.7438	6.87	0.505	13.4553	12823.7											3	8	8	AM	FeltyF
66	P776	9	97.0167	33.75	4572	0.439394	6.95	13.2099	404.923	49.308	23.0104	11.804	14.4936	0.5068	5.35	0.405	19.9903	14493.6											1	7	7	AM	FeltyF
67	P777	1	97.9833	34.5833	4278	0.637681	8.04	16.6623	298.574	10.2684	0.947854	0.157976	9.16259	1.2005	6.415	0.385	5348.92	9162.59											3	3	3	AM	Frigid
68	P777	5	97.9833	34.5833	4278	0.324042	7.93	17.2885	156.048	20.5699	12.342	1.13489	7.09308	1.1363	4.495	0.26	4269.22	7093.08											1	3	3	AM	Frigid
69	P777	9	97.9833	34.5833	4278	0.858896	7.61	15.8427	369.802	40.7375	30.0587	0.197755	10.481	0.9443	7.05	0.445	3769.36	10481											2	3	3	AM	Frigid
70	P778	1	98.25	34.8667	4243	0.104651	8.3	28.0625	121.737	21.7549	12.6246	3.71974	5.41054	1.2212	2.245	0.08	4936.52	5410.54											3	3	3	AS	Frigid
71	P778	5	98.25	34.8667	4243	0.125749	8.51	30.3333	171.608	22.6523	12.9049	4.80502	4.94231	1.2081	2.275	0.075	4869.99	4942.31											0	5	5	AS	Frigid
72	P778	9	98.25	34.8667	4243	0.0991379	8.48	29.8667	129.352	25.5523	13.8894	6.25554	5.40733	1.2403	2.24	0.075	5286.08	5407.33											1	4	4	AS	Frigid
73	P779	1	99.1667	35.35	4162	0.0733333	8.4	19.871	112.948	21.0043	12.6818	3.76492	4.55754	1.0477	3.08	0.155	4378.51	4557.54											1	3	3	AS	Frigid
74	P779	5	99.1667	35.35	4162	0.056338	8.3	20.4074	119.646	24.8994	12.7192	7.54527	4.63495	1.0884	2.755	0.135	3901.71	4634.95											0	5	5	AS	Frigid
75	P779	9	99.1667	35.35	4162	0.0744186	8.29	20.2143	185.337	26.0547	14.5047	5.775	5.775	0.9702	2.83	0.14	4073.95	5775											2	5	5	AS	Frigid
76	P780	1	99.3833	35.4167	4008	0.103053	8.08	14.7581	224.512	43.4128	20.1103	18.5143	4.78817	1.0051	4.575	0.31	3261.65	4788.17											0	5	5	AS	FeltyF
77	P780	5	99.3833	35.4167	4008	0.142857	8.01	13.4667	204.113	44.4247	19.6109	18.4102	6.40356	0.9347	4.04	0.3	3353.75	6403.56											1	5	5	AS	FeltyF
78	P780	9	99.3833	35.4167	4008	0.145299	8.04	15.9057	250.875	36.9495	19.0883	10.4986	7.36264	0.9592	4.215	0.265	4383.57	7362.64											0	6	6	AS	FeltyF
79	P781	1	99.4667	35.4333	4089	0.116379	8.04	13.9216	185.201	24.8413	10.4245	9.42638	4.99044	0.9854	3.55	0.255	2361.34	4990.44											1	4	4	AS	FeltyF
80	P781	5	99.4667	35.4333	4089	0.131086	8.02	14.0508	175.947	31.4191	11.7679	14.6241	5.02705	1	4.145	0.295	2287.33	5027.05											1	3	3	AS	FeltyF
81	P781	9	99.4667	35.4333	4089	0.0838323	8.04	13.4906	201.743	23.8228	10.0872	8.79943	4.93627	0.9889	3.575	0.265	2651.61	4936.27											0	5	5	AS	FeltyF
82	P782	1	101.017	36.85	3066	0.097561	8.29	12.0312	176.905	26.0756	6.44221	14.5205	5.11286	1.1491	3.85	0.32	4144.09	5112.86											3	7	7	AS	Castan
83	P782	5	101.017	36.85	3066	0.0820896	8.35	11.7121	148.651	16.8325	4.69998	6.77672	5.3558	1.1868	3.865	0.33	3020.83	5355.8											1	9	9	AS	Castan
84	P782	9	101.017	36.85	3066	0.100806	8.2	11.7869	172.244	21.3686	6.47533	8.15892	6.73435	1.3224	3.595	0.305	2068.91	6734.35											0	8	8	AS	Castan
85	P783	1	100.917	36.9667	3130	0.120567	7.23	11.0119	225.864	30.7281	9.84874	13.7882	7.09109	0.7466	4.625	0.42	706.615	7091.09											1	11	11	AS	Castan
86	P783	5	100.917	36.9667	3130	0.144981	7.41	11.1023	209.281	41.6288	14.3312	21.3831	5.91447	0.9204	4.885	0.44	454.763	5914.47											3	10	10	AS	Castan
87	P783	9	100.917	36.9667	3130	0.116788	7.14	10.6706	331.784	24.0706	8.56566	9.54149	5.96343	0.7914	4.535	0.425	576.873	5963.43											1	10	10	AS	Castan
88	P784	1	99.5667	37.1333	3241	0.0696864	7.43	18.475	259.344	17.8136	6.28714	5.63223	5.89419	1.09	3.695	0.2	5215.11	5894.19											2	9	9	AS	MeadowM
89	P784	5	99.5667	37.1333	3241	0.0724138	7.53	18.7297	266.493	10.494	4.55661	0.552316	5.38508	1.1006	3.465	0.185	5812.54	5385.08											1	8	8	AS	MeadowM
90	P784	9	99.5667	37.1333	3241	0.0580205	7.94	17.3	208.881	14.2366	5.60128	3.5008	5.13451	1.048	3.46	0.2	5117.89	5134.51											0	7	7	AS	MeadowM
91	P785	1	98.9	36.9333	3297	0.143939	7.91	17.5789	232.478	62.1325	9.68658	36.2555	16.1904	1.2171	3.34	0.19	5913.64	16190.4											0	5	5	AS	Coldca
92	P785	5	98.9	36.9333	3297	0.0987654	8.16	20.4231	425.648	29.0034	4.65243	16.036	8.31498	1.1666	2.655	0.13	5820.76	8314.98											1	6	6	AS	Coldca
93	P785	9	98.9	36.9333	3297	0.122857	8.12	18.3548	196.5	31.9183	6.8619	16.6349	8.42143	1.1192	2.845	0.155	4749.06	8421.43											1	6	6	AS	Coldca
94	P786	1	98.3833	37.0167	3130	0.0321543	7.73	27.7059	134.705	13.558	1.04965	3.49883	9.00948	1.3098	2.355	0.085	4159.14	9009.48											0	2	2	DS	Greyci
95	P786	5	98.3833	37.0167	3130	0.0289389	8.57	33.6923	97.2695	10.7195	0.992546	1.68733	8.03962	1.2289	2.19	0.065	7553.41	8039.62											0	1	1	DS	Greyci
96	P786	7	98.3833	37.0167	3130	0.0462725	7.64	39.1	182.289	10.3549	0.431453	0	9.92341	1.1484	1.955	0.05	7315.34	9923.41											1	3	3	DS	Greyci
97	P787	1	98.3833	37.2667	3425	0.0636704	8.17	12.34	202.723	28.156	6.75744	10.7618	10.6367	0.9896	3.085	0.25	2742.92	10636.7											0	4	4	AS	BrownB
98	P787	5	98.3833	37.2667	3425	0.0454545	8.26	21.1562	175.148	18.7367	4.27686	6.31346	8.1464	1.0798	3.385	0.16	6102.8	8146.4											0	6	6	AS	BrownB
99	P787	9	98.3833	37.2667	3425	0.0472441	8.12	19.5143	125.335	18.2154	5.76541	5.51474	6.93521	1.0477	3.415	0.175	6187.8	6935.21											3	5	5	AS	BrownB
100	P788	1	97.1333	37.35	2918	0.00675676	8.02	58.4	228.02	45.5041	8.00072	29.0026	8.50076	0.9689	2.92	0.05	8944.56	8500.76											1	2	3	DS	BrownB
101	P788	5	97.1333	37.35	2918	0.00673401	8.43	40.0714	327.284	39.9631	14.1249	16.6513	9.18693	1.253	2.805	0.07	8710.38	9186.93											1	1	1	DS	BrownB
102	P788	9	97.1333	37.35	2918	0.020202	7.96	42.9231	134.976	13.1537	4.21263	0.859721	8.08138	1.1916	2.79	0.065	8750.72	8081.38											1	2	2	DS	BrownB
103	P789	1	95.9	37.4833	3319	0.00484262	8.66	75	311.908	12.1104	1.7425	2.87513	7.49276	1.4813	1.85	0.02	7346.49	7492.76											1	2	2	DS	GrayB
104	P789	3	95.9	37.4833	3319	0.0103093	8.21	59.3333	128.009	10.4885	0.412933	2.97312	7.10245	1.4848	1.78	0.03	7569.29	7102.45											1	2	2	DS	GrayB
105	P789	7	95.9	37.4833	3319	0.0189873	7.83	39.0769	181.79	30.5696	5.78833	17.0032	7.77807	1.4774	1.69333	0.0433333	7063.76	7778.07											1	3	3	DS	GrayB
106	P790	1	95.4833	37.4333	3181	0.025974	7.92	37.3333	175.431	13.2361	3.57165	1.05049	8.61398	1.4392	1.12	0.03	4938.94	8613.98											0	1	1	DS	GrayB
107	P790	5	95.4833	37.4333	3181	0.0107527	7.72	66.25	145.907	17.1176	3.342	6.43947	7.33611	1.2379	1.325	0.02	5080.85	7336.11											0	2	3	DS	GrayB
108	P790	9	95.4833	37.4333	3181	0.00306748	7.67	49.5	151.8	14.4656	3.39317	2.67882	8.39362	1.3969	0.99	0.02	5212.21	8393.62											0	1	1	DS	GrayB
109	P791	1	94.5	35.8667	3633	0.0684932	8.87	32.8824	142.972	12.2937	1.27491	4.00685	7.01199	1.5881	1.86333	0.0566667	6920.21	7011.99											1	4	4	DS	Coldca
110	P791	5	94.5	35.8667	3633	0.0347826	8.64	44.1429	98.1522	9.3587	0.836957	3.04348	5.47826	1.5042	1.545	0.035	6191.72	5478.26											1	2	2	DS	Coldca
111	P791	9	94.5	35.8667	3633	0.0323887	8.88	40.125	135.628	9.81781	0.607287	2.42915	6.78138	1.4135	1.605	0.04	6078.01	6781.38											0	4	7	DS	Coldca
112	P793	1	94.2667	35.7	4374	0.357143	8.38	12.3514	290.198	50.6763	16.1702	22.6672	11.8389	0.7936	4.57	0.37	2190.69	11838.9											1	9	9	AM	Frigid
113	P793	5	94.2667	35.7	4374	0.374101	8.25	12.2892	520.382	63.7938	21.7871	25.2354	16.7713	0.7726	5.1	0.415	1708.28	16771.3											1	8	8	AM	Frigid
114	P793	7	94.2667	35.7	4374	0.300493	8.24	14.3684	374.114	53.6231	14.0738	23.3376	16.2116	0.6054	4.095	0.285	2482.91	16211.6											0	9	9	AM	Frigid
115	P794	1	93.85	35.5	4598	0.0515021	8.99	18.9286	146.631	8.00685	1.15762	0.289404	6.55983	1.1529	1.325	0.07	2300.28	6559.83											0	8	8	AS	Frigid
116	P794	5	93.85	35.5	4598	0.0265781	9.02	28.125	244.01	10.8975	0.829159	1.06606	9.0023	0.9648	1.125	0.04	2173.65	9002.3											3	4	4	AS	Frigid
117	P794	9	93.85	35.5	4598	0.0615385	9.03	23.2222	138.163	10.8767	1.37183	2.25373	7.25112	1.1093	1.045	0.045	2119.84	7251.12											0	6	6	AS	Frigid
118	P795	1	93.3167	35.3167	4539	0.163889	8.79	32.2857	235.254	17.706	2.60018	3.96217	11.1436	1.0764	2.26	0.07	4411.72	11143.6											3	6	7	AM	Frigid
119	P795	5	93.3167	35.3167	4539	0.174061	8.29	25.8235	188.84	30.1295	3.60706	14.6404	11.8821	1.137	2.195	0.085	4480.39	11882.1											0	7	7	AM	Frigid
120	P795	9	93.3167	35.3167	4539	0.161125	8.25	29.6154	135.292	16.4838	1.16631	7.77539	7.54213	1.0865	1.925	0.065	4916.77	7542.13											0	4	4	AM	Frigid
121	P796	1	93.0333	35.1167	4733	0.409283	8.61	17.3902	268.909	32.1197	6.27454	13.5948	12.2503	1.145	3.565	0.205	4937.17	12250.3											1	5	5	AM	Frigid
122	P796	5	93.0333	35.1167	4733	0.452632	8.94	17.6047	218.458	26.2375	5.06732	12.7246	8.44553	1.1194	3.785	0.215	5309.58	8445.53											1	4	4	AM	Frigid
123	P796	9	93.0333	35.1167	4733	0.39172	8.37	21.6207	148.317	19.4612	3.77222	9.43054	6.25845	1.163	3.135	0.145	5285.65	6258.45											0	6	6	AM	Frigid
124	P797	1	92.9333	34.9333	4555	0.10274	8.64	40.5	243.522	28.8703	2.29737	5.28396	21.289	1.4004	1.215	0.03	4075.41	21289											0	9	9	AM	Frigid
125	P797	5	92.9333	34.9333	4555	0.124161	8.49	31.7778	172.715	28.1798	2.99978	16.6352	8.54484	1.2942	1.43	0.045	3787.24	8544.84											0	11	11	AM	Frigid
126	P797	9	92.9333	34.9333	4555	0.106383	8.46	27.0833	197.711	20.3702	3.8344	7.30932	9.22652	1.349	1.625	0.06	3922.65	9226.52											0	6	6	AM	Frigid
127	P798	1	92.6167	34.3667	4625	0.0562771	8.52	47.7778	174.112	13.8129	2.08934	3.25008	8.47343	1.414	2.15	0.045	6063.85	8473.43											3	7	7	AS	Frigid
128	P798	5	92.6167	34.3667	4625	0.0446735	8.53	48.8571	113.964	12.4411	1.23461	2.75414	8.45236	1.361	1.71	0.035	6160.46	8452.36											1	8	8	AS	Frigid
129	P798	9	92.6167	34.3667	4625	0.0845921	8.31	36.7273	188.495	20.5325	3.92697	5.94656	10.6589	1.3861	2.02	0.055	5752.26	10658.9											0	8	8	AS	Frigid
130	P799	1	92.35	33.95	4619	0.152416	8.62	52.3077	248.922	30.7311	5.07063	11.5242	14.1363	1.075	3.4	0.065	12543.4	14136.3											0	11	11	AS	Frigid
131	P799	5	92.35	33.95	4619	0.12013	8.39	44.9444	305.668	38.1105	2.44926	7.83764	27.8236	1.1292	4.045	0.09	12255.9	27823.6											0	12	12	AS	Frigid
132	P799	9	92.35	33.95	4619	0.125506	7.37	41.1	579.516	25.5035	4.66965	10.6564	10.1774	1.2364	4.11	0.1	12608.2	10177.4											1	6	6	AS	Frigid
133	P800	1	92.3667	34.1167	4703	0.310185	8.27	27.375	878.42	33.0524	9.08197	11.7619	12.2085	0.676	4.38	0.16	2574.75	12208.5											1	4	4	AM	Frigid
134	P800	5	92.3667	34.1167	4703	0.597285	8.03	18.3191	461.438	20.4098	9.61	0	10.7965	0.6828	4.305	0.235	3625.98	10796.5											3	4	4	AM	Frigid
135	P800	9	92.3667	34.1167	4703	1.17123	7.93	16.0417	453.432	29.7609	15.442	4.49221	9.8267	0.7844	5.775	0.36	1850.9	9826.7											0	4	4	AM	Frigid
136	P801	1	92.1	33.7167	4697	0.133929	7.98	15.5	261.123	34.6168	8.14512	17.8474	8.62425	1.2143	2.48	0.16	2821.75	8624.25											0	8	8	AS	Frigid
137	P801	5	92.1	33.7167	4697	0.0801282	8.09	20.85	170.257	13.1812	2.28841	5.49218	5.40064	1.1604	2.085	0.1	3117.37	5400.64											0	8	8	AS	Frigid
138	P801	9	92.1	33.7167	4697	0.0841121	8.08	18.2609	384.513	19.8665	3.68491	7.20961	8.97196	1.2222	2.1	0.115	2878.75	8971.96											0	11	11	AS	Frigid
139	P802	1	91.8667	33.3167	4836	0.158371	7.73	15.8421	173.211	12.0921	3.05026	2.72344	6.31839	1.2977	3.01	0.19	3311.62	6318.39											0	6	6	AM	FeltyF
140	P802	5	91.8667	33.3167	4836	0.158996	7.93	15.7812	169.759	20.4529	6.34039	7.05624	7.05624	1.2384	2.525	0.16	3681.57	7056.24											1	6	6	AM	FeltyF
141	P802	9	91.8667	33.3167	4836	0.168033	8.01	15.7949	177.011	10.5966	2.40832	1.32457	6.8637	1.1945	3.08	0.195	3610.73	6863.7											1	5	5	AM	FeltyF
142	P803	1	91.95	32.9333	5228	0.151703	7.61	13.5937	190.712	20.0619	4.58204	8.54489	6.93498	0.515	2.175	0.16	0	6934.98											2	9	9	AM	FeltyF
143	P803	5	91.95	32.9333	5228	0.251232	7.22	11.4151	318.279	72.3621	15.2717	46.386	10.7045	0.7713	3.025	0.265	0	10704.5											1	8	8	AM	FeltyF
144	P803	9	91.95	32.9333	5228	0.208955	7.18	9.93478	228.613	24.0645	6.5318	6.18802	11.3447	0.9255	2.285	0.23	0	11344.7											1	9	9	AM	FeltyF
145	P804	1	91.6667	32.1833	4632	0.0935673	7.92	19.7931	206.937	16.9082	4.16397	4.66869	8.07557	1.105	2.87	0.145	4428.41	8075.57											0	10	10	AM	FeltyF
146	P804	5	91.6667	32.1833	4632	0.0478723	8.24	29	151.676	12.4766	3.18031	2.32407	6.97222	1.2166	2.465	0.085	4578.88	6972.22											1	10	10	AM	FeltyF
147	P804	9	91.6667	32.1833	4632	0.0422164	7.71	36.8889	147.882	12.0418	2.64075	3.69705	5.70402	0.9144	1.66	0.045	3981.43	5704.02											1	12	12	AM	FeltyF
148	P805	1	91.7	31.8333	4802	1.41558	7.69	14.0774	542.057	94.7875	32.4655	42.321	20.001	0.8059	21.82	1.55	102.413	20001											2	6	6	AM	FeltyF
149	P805	5	91.7	31.8333	4802	1.37778	7.49	15.1379	875.078	81.7016	25.2984	33.593	22.8101	0.8322	21.95	1.45	50.8306	22810.1											3	6	6	AM	FeltyF
150	P805	9	91.7	31.8333	4802	1.2	7.46	15.6371	696.33	75.0826	25.1284	30.8807	19.0734	0.7824	19.39	1.24	118.981	19073.4											1	7	7	AM	FeltyF
151	P806	1	91.85	31.5667	4594	0.0307018	7.09	10.9615	283.357	17.1669	9.82441	0	7.34246	0.9938	4.275	0.39	0	7342.46											0	5	5	AM	FeltyF
152	P806	5	91.85	31.5667	4594	0.036036	7.13	11.2206	302.137	15.6128	7.0836	0.144563	8.38466	0.8646	3.815	0.34	0	8384.66											0	5	5	AM	FeltyF
153	P806	9	91.85	31.5667	4594	0.078125	6.94	12.2336	311.937	22.2812	12.5062	0.14375	9.63125	0.9793	6.545	0.535	0	9631.25											0	8	8	AM	FeltyF
154	P807	1	91.3333	31.5	4664	0.0322581	7.27	10.9487	163.208	13.9146	6.17262	0	7.74194	1.1593	2.135	0.195	0	7741.94											0	8	8	AM	FeltyF
155	P807	5	91.3333	31.5	4664	0.0321637	6.93	11.2927	189.362	13.1005	4.76383	0.238192	8.09852	1.3235	2.315	0.205	0	8098.52											0	8	8	AM	FeltyF
156	P807	9	91.3333	31.5	4664	0.0322581	6.8	11.2439	240.052	15.7956	8.31349	0	7.48214	1.1385	2.305	0.205	49.9223	7482.14											0	7	7	AM	FeltyF
157	P808	1	91.0667	31.4833	4608	0.0209581	7.37	14.4	160.912	8.98887	0.88779	1.99753	6.10355	1.2262	0.72	0.05	774.642	6103.55											0	9	10	AS	Frigid
158	P808	5	91.0667	31.4833	4608	0.0282486	7.91	22.5556	112.265	9.50709	0.707974	3.23645	5.56266	1.6089	1.015	0.045	1115.54	5562.66											0	10	10	AS	Frigid
159	P808	9	91.0667	31.4833	4608	0.0408163	7.84	12.1111	178.259	14.9132	1.86415	6.17499	6.87405	1.5015	1.09	0.09	1087.14	6874.05											0	7	7	AS	Frigid
160	P809	1	92.8667	31.8167	4284	0.217391	7.71	11.44	148.061	12.832	4.34313	3.25734	5.23149	0.721	2.86	0.25	39.2479	5231.49											0	9	9	AM	FeltyF
161	P809	5	92.8667	31.8167	4284	0.101911	7.33	11.791	416.709	36.3165	14.4335	0.465596	21.4174	0.8985	3.95	0.335	0	21417.4											0	9	9	AM	FeltyF
162	P809	9	92.8667	31.8167	4284	0.142857	7.27	11.6296	255.032	24.8276	3.3779	11.316	10.1337	0.6282	3.14	0.27	0	10133.7											0	12	12	AM	FeltyF
163	P810	1	91.6833	31.0667	4702	0.0133333	6.93	13	156.084	14.6101	6.98746	1.54269	6.08	1.1967	1.95	0.15	53.9969	6080											0	7	7	AM	FeltyF
164	P810	5	91.6833	31.0667	4702	0.0160428	6.88	12.7778	121.925	11.1765	2.84492	0.406417	7.92513	1.2325	1.725	0.135	51.3477	7925.13											0	6	6	AM	FeltyF
165	P810	9	91.6833	31.0667	4702	0.0348101	6.78	12.4595	132.208	12.3394	3.4276	1.8607	7.05107	1.272	2.305	0.185	25.7201	7051.07											0	9	9	AM	FeltyF
166	P811	1	91.5333	30.6167	4542	0.285714	6.17	16.982	765.714	50.8571	31.1429	0.285714	19.4286	0.7734	9.425	0.555	0	19428.6											1	9	9	AM	FeltyF
167	P811	5	91.5333	30.6167	4542	0.471698	6.03	16.9773	896.398	63.2161	38.1304	0.334477	24.7513	0.8765	11.205	0.66	16.8793	24751.3											0	10	10	AM	FeltyF
168	P811	9	91.5333	30.6167	4542	0.316176	6.05	15.963	830.681	52.5229	26.4477	1.49001	24.5852	0.772	10.775	0.675	75.9606	24585.2											0	10	10	AM	FeltyF
169	P812	1	91.05	30.45	4256	1.17978	7.85	14.3433	361.132	144.658	33.1213	86.6248	24.9117	0.5073	16.71	1.165	2430.35	24911.7											0	7	7	AM	Frigid
170	P812	5	91.05	30.45	4256	0.722973	8.58	17.0077	293.237	38.0214	7.82793	22.3655	7.82793	0.4189	11.055	0.65	7953.78	7827.93											0	6	6	AM	Frigid
171	P812	9	91.05	30.45	4256	0.80292	8.38	18.3361	429.028	61.7667	13.188	34.7229	13.8558	0.5733	10.91	0.595	5240.53	13855.8											3	5	5	AM	Frigid
172	P813	1	90.6167	30.2	4557	0.625806	8.06	13.6916	347.116	83.4858	15.6647	55.5385	12.2826	1.0844	7.325	0.535	578.698	12282.6											1	10	10	AM	Frigid
173	P813	5	90.6167	30.2	4557	0.677019	7.76	13.1488	218.925	129.46	40.1011	82.5177	6.84139	1.1262	7.955	0.605	366.075	6841.39											0	8	8	AM	Frigid
174	P813	9	90.6167	30.2	4557	0.507772	8.02	15.5606	338.211	23.2391	3.94234	5.60227	13.6944	1.0445	5.135	0.33	869.585	13694.4											1	7	7	AM	Frigid
175	P814	1	99.3	36.7	3137	0.119658	7.73	19.8621	239.426	8.77017	0.438508	2.98186	5.3498	1.4325	2.88	0.145	6768.39	5349.8											0	6	6	AS	BrownB
176	P814	5	99.3	36.7	3137	0.0950226	8.45	32.6667	178.259	16.1707	0.763969	7.38504	8.02168	1.4448	0.98	0.03	4617.14	8021.68											1	5	5	AS	BrownB
177	P814	9	99.3	36.7	3137	0.08125	8.61	34.9	114.153	14.5799	3.95579	3.27766	7.34647	1.3723	1.745	0.05	5237.58	7346.47											0	6	6	AS	BrownB
178	P815	1	100.1	37.4	3370	0.575	7.58	12.2946	464.423	102.981	30.8942	53.3077	18.7788	0.9565	6.885	0.56	61.5883	18778.8											1	9	9	AM	FeltyF
179	P815	5	100.1	37.4	3370	0.626761	7.49	12.6136	405.869	106.15	42.5587	50.2817	13.3099	1.0539	8.325	0.66	0	13309.9											2	10	10	AM	FeltyF
180	P815	9	100.1	37.4	3370	0.715596	7.34	14.9357	535.804	62.9906	34.1839	5.95338	22.8533	0.9719	10.455	0.7	175.364	22853.3											1	11	11	AM	FeltyF

## Sheet: TableS1F-ColumnDefs
Column Definitions for Table S6 Description of the geographic, climatic and soil variables by study sites,
Variable	Description	Units
ID
Site	site code
Quadrat	plot
Long	longitude	°E
Lat	latitude	°N
Ele.m	elevation	m
SM	soil moisture	g/g.dried soil
pH	soil pH (KCl)	unitles
SOC	soil organic carbon	%
TC	Total carbon	%
TN	soil total nitrogen	%
STP	soil total phosphrus	%
SIC	soil CaCO3	%
SCaCO3	soil CaCO3 density	g/m-2
CNratio	soil CN ratio	unitless
SNPratio	soil NP ratio	unitless
DOC	dissolved organic carbon	mg/kg.dried soil
DTN	dissolved total nitrogen	mg/kg.dried soil
DON	dissolved organic nitrogen	mg/kg.dried soil
NO3N	nitrate nitrogen	mg/kg.dried soil
NH4N	ammonium nitrogen	mg/kg.dried soil
BD	soil bulk density	g/cm-3
TC	Total carbon	%

## Sheet: TableS1G
Table S1G - Climate variables used in modeling.
Variable	Measurement	Units
Cloudiness	Monthly mean	Percentage
Daytime temperature range	Monthly mean	Degree Celsius
Frost	Monthly frequency	Days
Potential evapotranspiration	Monthly mean	mm per day
Preciptation	Monthly frequency	Days
Preciptation	Monthly mean	mm
Temperature	Monthly maximum	Degree Celsius
Temperature	Monthly mean	Degree Celsius
Temperature	Monthly minimum	Degree Celsius
Vapour pressure	Monthly mean	hPa
